# Supplementary material for: Purification and Identification of miRNA Target Sites in Genome Using DNA Affinity Precipitation
Source: Front Genet. 2019 Sep 12;10:778. doi: 10.3389/fgene.2019.00778 (PMC6751328; doi:10.3389/fgene.2019.00778)
Supplement: Supplementary Table 1 — The peak information of HM-7-DNA. [file Table_1.xls]

# This file is generated by MACS version 1.4.2 20120305
# ARGUMENTS LIST:
# name = HM7-DNA
# format = AUTO
# ChIP-seq file = /ifswh1/BC_COM_P7/F15FTSCCKF2564/HUMpcnC/result/Align/HM7-DNA/HM7-DNA.bed
# control file = None
# effective genome size = 2.70e+09
# band width = 342
# model fold = 10,30
# pvalue cutoff = 1.00e-05
# Large dataset will be scaled towards smaller dataset.
# Range for calculating regional lambda is: 10000 bps

# tag size is determined as 49 bps
# total tags in treatment: 23256713
# tags after filtering in treatment: 21508871
# maximum duplicate tags at the same position in treatment = 1
# Redundant rate in treatment: 0.08
# d = 49
chr	start	end	length	summit	tags	-10*log10(pvalue)	fold_enrichment
chr1	566723	566790	68	34	40	675.58	50.70
chr1	566868	566931	64	32	31	522.58	39.30
chr1	569879	569973	95	47	84	1157.71	106.48
chr1	1322860	1322981	122	45	8	51.22	9.81
chr1	1366080	1366239	160	113	12	52.34	8.40
chr1	1425743	1425897	155	107	11	61.51	10.12
chr1	1751580	1751698	119	72	8	57.47	11.47
chr1	2583595	2583759	165	118	24	59.13	9.24
chr1	2583800	2583935	136	50	27	93.17	8.85
chr1	2584199	2584927	729	395	65	56.30	5.92
chr1	2585009	2585961	953	342	162	411.45	10.79
chr1	2585982	2586463	482	400	54	84.98	6.21
chr1	2586972	2587461	490	359	66	136.15	7.58
chr1	2615365	2615741	377	190	34	160.61	12.24
chr1	2615851	2616014	164	92	18	100.71	17.53
chr1	2616250	2616421	172	76	14	61.86	12.90
chr1	2619514	2619670	157	45	19	67.95	12.12
chr1	2622081	2622272	192	119	24	97.76	9.38
chr1	2623054	2623113	60	30	9	65.56	6.44
chr1	2623507	2623620	114	43	21	105.04	12.59
chr1	2626368	2626459	92	46	15	63.94	9.14
chr1	2627979	2628187	209	120	24	90.06	9.35
chr1	2629040	2629379	340	209	47	216.17	25.84
chr1	4363160	4363237	78	39	8	73.29	13.72
chr1	4804981	4805106	126	85	9	62.09	14.88
chr1	5391118	5391239	122	44	8	60.49	17.93
chr1	6266086	6266257	172	62	12	54.77	12.24
chr1	6358958	6359146	189	78	11	51.75	9.87
chr1	6976671	6976830	160	116	11	60.83	10.29
chr1	7908864	7908995	132	46	8	57.72	10.25
chr1	8938716	8938893	178	76	9	51.83	16.05
chr1	10061374	10061499	126	43	8	50.45	9.91
chr1	10864611	10864731	121	79	9	59.83	11.55
chr1	11582809	11582974	166	47	16	97.54	17.27
chr1	12259472	12259627	156	95	11	55.74	8.94
chr1	12387200	12387353	154	59	9	59.04	16.81
chr1	12465112	12465247	136	47	8	56.10	10.08
chr1	15152984	15153114	131	36	9	57.89	9.91
chr1	16862166	16862288	123	37	9	62.22	12.49
chr1	16886466	16886619	154	45	9	53.65	12.49
chr1	16902809	16902933	125	40	15	134.10	29.15
chr1	16908352	16908439	88	44	8	66.41	19.44
chr1	16927398	16927645	248	123	20	59.47	6.86
chr1	16934018	16934340	323	122	27	50.37	5.17
chr1	16939626	16940486	861	397	86	161.30	6.31
chr1	16948235	16948602	368	241	32	54.76	5.68
chr1	16954862	16955370	509	369	39	65.65	6.54
chr1	16970870	16971122	253	42	19	51.60	5.06
chr1	16974508	16974669	162	44	13	54.21	8.73
chr1	17054190	17054436	247	46	18	68.54	5.90
chr1	17087353	17087474	122	46	9	55.42	10.38
chr1	17197838	17197952	115	43	10	55.19	9.16
chr1	17405866	17406017	152	104	9	50.51	11.34
chr1	17511618	17511732	115	68	8	52.27	13.35
chr1	17640578	17640716	139	47	9	53.16	14.84
chr1	17820945	17821087	143	44	8	51.89	14.07
chr1	19612708	19612854	147	101	9	57.80	13.31
chr1	20539671	20539803	133	68	9	65.18	14.58
chr1	21697254	21697439	186	67	11	57.65	11.13
chr1	21760838	21761001	164	64	10	55.33	13.11
chr1	22109685	22109850	166	86	10	52.67	8.87
chr1	23504339	23504478	140	63	8	51.84	9.17
chr1	23520226	23520366	141	52	8	53.18	12.00
chr1	26098296	26098405	110	64	8	51.32	8.87
chr1	26132543	26132698	156	110	11	53.57	9.92
chr1	27130002	27130144	143	45	8	54.93	15.37
chr1	27619478	27619608	131	88	8	52.61	15.36
chr1	29557296	29557435	140	72	10	63.43	13.61
chr1	31845735	31845859	125	79	12	83.23	19.52
chr1	31990079	31990233	155	79	9	53.79	12.62
chr1	32180171	32180427	257	41	16	56.46	6.22
chr1	33729575	33729706	132	47	9	50.62	9.87
chr1	34437178	34437316	139	77	9	58.31	12.76
chr1	34723659	34723803	145	52	8	54.45	12.81
chr1	35325278	35325402	125	47	10	72.97	13.03
chr1	37008223	37008411	189	82	10	62.43	15.37
chr1	37913245	37913357	113	65	9	65.12	10.31
chr1	38021779	38021917	139	59	9	50.86	12.21
chr1	39374585	39374730	146	38	9	63.61	17.93
chr1	39457532	39457670	139	75	8	52.48	11.60
chr1	40061019	40061143	125	78	8	51.39	10.10
chr1	43166535	43166666	132	47	10	77.78	17.93
chr1	44115642	44115806	165	117	10	68.16	17.93
chr1	44336350	44336480	131	69	8	57.99	12.81
chr1	45075373	45075571	199	74	17	55.09	6.77
chr1	45243700	45243790	91	45	8	52.43	13.06
chr1	47688753	47688890	138	42	9	55.18	11.66
chr1	52060470	52060616	147	104	9	55.40	10.41
chr1	52425060	52425214	155	112	11	67.48	13.48
chr1	52632363	52632498	136	45	8	56.53	12.76
chr1	53019345	53019488	144	96	9	52.87	9.54
chr1	53026125	53026247	123	58	8	57.92	12.00
chr1	53371009	53371133	125	68	9	50.60	10.91
chr1	53461284	53461424	141	40	8	55.42	10.25
chr1	53900265	53900436	172	100	11	61.12	14.84
chr1	54303894	54304051	158	43	11	78.48	12.44
chr1	54411720	54411849	130	45	10	58.27	11.16
chr1	54531227	54531369	143	97	9	61.90	16.81
chr1	55334529	55334660	132	53	10	51.21	8.16
chr1	55344717	55344866	150	42	10	62.17	14.14
chr1	56024444	56024588	145	100	9	57.10	12.89
chr1	56377984	56378121	138	51	12	87.92	12.89
chr1	56425575	56425716	142	67	8	55.18	12.81
chr1	56902838	56903002	165	99	10	50.55	8.36
chr1	57082407	57082542	136	95	8	54.42	12.00
chr1	59717159	59717297	139	47	8	55.92	17.93
chr1	61400796	61400940	145	41	8	52.62	9.72
chr1	62190689	62190809	121	41	8	50.53	9.54
chr1	62533621	62533718	98	52	8	52.44	15.20
chr1	62999905	63000038	134	60	8	57.20	10.25
chr1	63466330	63466472	143	37	9	58.03	13.03
chr1	63517770	63517946	177	98	9	51.21	13.46
chr1	63961776	63961901	126	40	10	79.82	17.93
chr1	64417056	64417196	141	96	9	55.83	12.12
chr1	65211220	65211376	157	83	12	78.78	14.29
chr1	65933327	65933449	123	77	8	60.21	15.37
chr1	67613317	67613451	135	88	8	56.94	15.37
chr1	68151811	68151951	141	94	9	50.33	8.72
chr1	68426513	68426652	140	98	8	54.67	14.93
chr1	68663483	68663583	101	44	8	67.23	17.93
chr1	71638005	71638148	144	72	8	54.69	10.25
chr1	76134308	76134420	113	40	8	63.21	15.37
chr1	77726260	77726427	168	91	9	58.20	17.93
chr1	78128671	78128802	132	38	8	57.72	10.25
chr1	78240210	78240329	120	38	8	50.81	9.54
chr1	78354517	78354679	163	102	9	55.99	11.73
chr1	78722726	78722923	198	79	13	86.49	17.42
chr1	79880585	79880700	116	39	8	62.28	12.81
chr1	80341300	80341419	120	42	8	59.21	14.58
chr1	82266738	82266848	111	44	8	57.62	12.89
chr1	85203974	85204131	158	47	10	70.01	17.93
chr1	85414578	85414708	131	43	8	55.72	12.00
chr1	85666627	85666767	141	49	8	51.22	11.34
chr1	85986922	85987120	199	104	13	62.04	12.56
chr1	87605223	87605368	146	92	10	52.29	10.82
chr1	88501784	88501869	86	43	8	77.29	19.44
chr1	88674272	88674403	132	54	8	57.72	10.25
chr1	89458143	89458283	141	43	9	55.83	12.12
chr1	89500155	89500288	134	46	8	57.20	15.37
chr1	90393670	90393803	134	88	8	50.75	14.88
chr1	91487283	91487418	136	64	9	59.95	15.20
chr1	93143763	93143908	146	70	9	63.61	12.81
chr1	93427455	93427598	144	96	9	51.17	10.93
chr1	93500712	93500841	130	89	8	57.67	12.60
chr1	93914369	93914503	135	43	8	55.51	12.29
chr1	101361625	101361755	131	83	8	57.99	12.81
chr1	107163175	107163307	133	86	8	57.46	12.81
chr1	109204092	109204232	141	96	8	55.42	12.81
chr1	110186008	110186131	124	43	8	57.23	14.24
chr1	111889094	111889232	139	98	8	55.92	10.25
chr1	116036656	116036834	179	113	11	62.27	11.89
chr1	116689281	116689400	120	34	9	71.31	12.81
chr1	117664228	117664345	118	80	8	53.03	12.00
chr1	120090699	120090826	128	39	8	51.96	12.62
chr1	120174088	120174218	131	48	9	56.44	11.44
chr1	120282994	120283196	203	104	13	51.14	10.27
chr1	121138170	121138345	176	120	13	94.52	17.93
chr1	121261272	121261429	158	78	9	60.55	15.37
chr1	121353179	121353252	74	37	17	110.04	9.33
chr1	121354231	121354425	195	104	48	226.12	17.05
chr1	121355635	121355881	247	132	69	338.99	27.74
chr1	121356067	121356145	79	39	34	284.30	16.84
chr1	121356908	121357009	102	66	18	72.23	8.76
chr1	121357972	121358135	164	49	54	322.79	26.60
chr1	121358481	121358539	59	29	9	54.15	5.19
chr1	121386214	121386345	132	84	34	396.94	84.54
chr1	121424984	121425056	73	36	8	90.94	20.49
chr1	121475032	121475097	66	33	18	262.60	29.62
chr1	121478555	121478710	156	108	72	612.10	48.06
chr1	121483151	121483396	246	123	80	62.93	4.07
chr1	121484111	121485432	1322	729	1542	3100.00	11.38
chr1	142535577	142536034	458	329	47	62.14	5.21
chr1	142536116	142536768	653	392	61	59.15	3.37
chr1	142537331	142538928	1598	708	205	300.17	7.17
chr1	142549829	142549956	128	46	10	79.13	17.93
chr1	142598265	142598482	218	90	13	63.63	10.65
chr1	142602951	142603093	143	97	10	54.06	14.24
chr1	142618857	142619034	178	126	15	71.70	8.87
chr1	142632365	142632606	242	128	19	80.90	10.02
chr1	142638169	142638548	380	126	27	93.84	9.49
chr1	142646922	142647048	127	41	8	51.53	12.37
chr1	143181187	143181275	89	44	9	79.42	23.06
chr1	143187588	143187761	174	105	12	85.08	17.93
chr1	143270425	143270514	90	45	8	68.31	20.49
chr1	143283303	143283368	66	33	8	102.83	20.49
chr1	144539709	144539858	150	108	11	82.30	15.37
chr1	144594060	144594238	179	88	10	64.71	15.37
chr1	144843321	144843504	184	136	13	68.98	15.70
chr1	144850060	144850270	211	121	14	66.54	9.42
chr1	144852534	144852683	150	61	11	50.20	10.08
chr1	144932144	144932654	511	163	37	108.52	7.25
chr1	144994519	144994883	365	138	28	70.87	5.83
chr1	145010153	145010420	268	114	21	63.41	7.22
chr1	145039413	145039784	372	70	30	68.54	5.92
chr1	145039824	145040152	329	111	29	78.20	6.14
chr1	145047748	145048032	285	64	19	62.92	6.80
chr1	145092419	145092655	237	142	16	51.18	7.00
chr1	145121511	145121650	140	81	12	92.91	19.21
chr1	145201681	145201809	129	34	8	58.53	12.81
chr1	145209640	145209745	106	41	10	81.08	17.75
chr1	145277137	145277285	149	47	9	56.87	10.97
chr1	145290702	145290935	234	112	15	54.59	8.33
chr1	145294189	145294310	122	83	10	52.54	10.40
chr1	145367031	145367215	185	120	10	63.32	20.49
chr1	146475348	146475476	129	47	9	68.45	20.49
chr1	147071411	147071552	142	68	9	52.36	11.13
chr1	148556366	148556444	79	39	8	79.42	20.49
chr1	148854043	148854192	150	103	10	58.62	11.13
chr1	148855126	148855261	136	95	10	63.08	13.11
chr1	148864114	148864250	137	62	10	76.16	15.37
chr1	148915713	148915819	107	65	9	73.77	17.01
chr1	148920150	148920262	113	72	8	63.21	17.93
chr1	148950157	148950251	95	47	8	64.74	18.55
chr1	149035300	149035474	175	87	18	100.13	17.23
chr1	149224502	149224658	157	113	12	54.30	8.61
chr1	149285762	149285946	185	107	14	68.12	11.34
chr1	149332988	149333136	149	52	10	72.53	12.81
chr1	149584997	149585126	130	55	8	58.26	12.81
chr1	149764551	149764678	128	46	8	58.80	12.81
chr1	150176278	150176404	127	88	8	56.40	14.24
chr1	150207379	150207538	160	61	11	64.77	13.11
chr1	151273165	151273381	217	117	14	70.75	13.95
chr1	151308643	151308777	135	35	8	53.48	13.91
chr1	151388861	151389001	141	47	8	51.60	11.47
chr1	151584452	151584590	139	45	9	55.63	13.87
chr1	151966224	151966386	163	123	11	59.27	10.12
chr1	152692456	152692716	261	91	16	87.93	10.63
chr1	153244671	153244816	146	37	9	58.06	11.09
chr1	153887570	153887689	120	57	9	70.17	14.93
chr1	154408346	154408501	156	104	12	61.26	8.50
chr1	154759750	154759898	149	104	10	50.28	7.50
chr1	155179028	155179152	125	79	10	52.08	9.22
chr1	155211858	155211987	130	46	9	50.01	9.57
chr1	155830080	155830328	249	42	16	63.45	7.67
chr1	155880996	155881219	224	118	17	105.60	12.49
chr1	157094853	157094972	120	53	8	51.14	9.63
chr1	157158884	157159064	181	79	11	55.40	10.29
chr1	158262410	158262570	161	71	10	69.21	12.81
chr1	159750790	159750938	149	44	9	51.94	11.55
chr1	159761564	159761705	142	100	9	55.94	12.24
chr1	159869975	159870146	172	99	10	59.02	12.89
chr1	159973622	159973764	143	75	9	64.42	17.93
chr1	160209524	160209688	165	68	10	57.80	10.00
chr1	160502029	160502155	127	90	8	58.49	12.60
chr1	160727536	160727657	122	72	8	57.40	14.07
chr1	160771745	160771860	116	71	8	62.28	15.37
chr1	161089119	161089269	151	103	10	50.34	10.66
chr1	161409443	161409586	144	55	10	61.85	13.48
chr1	161414696	161414788	93	46	17	180.63	43.55
chr1	161423882	161423966	85	42	18	222.90	46.11
chr1	161442207	161442320	114	81	9	73.35	15.37
chr1	162115222	162115365	144	87	9	55.79	10.31
chr1	162545389	162545503	115	42	9	59.32	10.84
chr1	162792398	162792534	137	39	8	54.17	12.00
chr1	163468514	163468646	133	89	9	67.25	15.37
chr1	164616182	164616323	142	45	10	65.31	12.37
chr1	165132238	165132376	139	76	8	51.70	11.34
chr1	165322042	165322205	164	62	10	54.59	12.87
chr1	165561999	165562152	154	98	9	61.54	15.37
chr1	165633007	165633170	164	87	10	61.00	12.89
chr1	166916928	166917118	191	120	11	68.03	14.41
chr1	168578807	168578962	156	111	9	53.16	10.41
chr1	169184021	169184153	133	80	10	77.45	17.93
chr1	170219788	170219976	189	74	13	76.76	13.87
chr1	170689096	170689238	143	60	9	64.42	15.37
chr1	172357725	172357875	151	105	9	62.30	15.37
chr1	173228086	173228244	159	47	10	69.74	15.37
chr1	175048540	175048724	185	72	13	60.56	8.50
chr1	175064996	175065137	142	43	10	65.31	12.37
chr1	175726650	175726780	131	85	8	52.61	13.17
chr1	176036545	176036675	131	52	8	57.99	12.81
chr1	176199324	176199460	137	33	9	61.35	11.34
chr1	176918355	176918499	145	78	8	52.62	12.15
chr1	178051553	178051696	144	54	8	53.69	12.44
chr1	178500869	178501063	195	86	13	54.63	7.95
chr1	178694980	178695114	135	42	8	53.88	11.73
chr1	178883461	178883555	95	47	8	66.41	19.44
chr1	178942552	178942688	137	47	8	52.20	11.34
chr1	179102050	179102178	129	45	8	53.14	10.97
chr1	180785326	180785470	145	89	8	54.45	12.81
chr1	181369727	181369865	139	52	9	59.53	10.97
chr1	182922555	182922670	116	42	8	52.30	11.55
chr1	183188071	183188230	160	65	10	52.44	11.90
chr1	185267311	185267420	110	46	9	74.78	20.49
chr1	188938370	188938507	138	95	9	65.81	12.81
chr1	189305387	189305572	186	100	11	72.23	15.37
chr1	190751249	190751388	140	72	8	55.67	12.81
chr1	194327562	194327701	140	106	9	65.24	15.37
chr1	197115405	197115555	151	108	9	58.91	14.07
chr1	197404484	197404628	145	39	8	54.45	12.81
chr1	197788463	197788583	121	55	8	60.78	12.81
chr1	197890369	197890512	144	102	10	50.77	10.28
chr1	199717243	199717386	144	105	9	64.14	15.37
chr1	201301366	201301502	137	47	11	50.29	8.07
chr1	201332387	201332516	130	91	23	151.04	21.87
chr1	201580377	201580551	175	128	12	58.18	8.94
chr1	201798265	201798456	192	112	11	53.94	10.56
chr1	202318022	202318290	269	99	18	93.49	9.28
chr1	202765466	202765674	209	121	12	58.47	12.53
chr1	202858279	202858430	152	35	10	62.03	12.24
chr1	202976661	202976782	122	89	8	56.60	11.47
chr1	204520259	204520407	149	57	9	61.70	14.93
chr1	206299542	206299669	128	48	9	54.91	10.74
chr1	208081488	208081628	141	36	10	61.57	11.23
chr1	208146263	208146397	135	46	8	51.22	10.86
chr1	208187442	208187573	132	41	9	53.75	8.95
chr1	208561527	208561640	114	66	8	62.90	17.93
chr1	209933404	209933547	144	46	9	55.79	10.31
chr1	209986524	209986698	175	78	10	50.90	12.53
chr1	210001068	210001229	162	117	10	64.24	11.47
chr1	211117719	211117866	148	90	9	63.08	17.93
chr1	211307607	211307740	134	41	9	57.77	10.10
chr1	211722245	211722417	173	47	11	52.54	9.21
chr1	211751135	211751270	136	57	9	60.36	10.97
chr1	211848898	211849062	165	47	11	61.77	16.25
chr1	212838818	212838987	170	61	11	61.23	12.87
chr1	212965131	212965334	204	116	13	79.28	13.46
chr1	213657600	213657741	142	59	8	55.18	12.81
chr1	215256806	215256954	149	45	10	65.02	15.04
chr1	218537617	218537738	122	46	8	53.26	12.49
chr1	219347437	219347562	126	80	9	69.38	15.37
chr1	221999313	221999453	141	47	8	54.00	14.75
chr1	222968267	222968408	142	95	10	65.31	10.31
chr1	223519291	223519427	137	46	8	52.59	16.05
chr1	223567493	223567613	121	46	8	60.78	15.37
chr1	223986471	223986578	108	62	8	64.83	15.37
chr1	224033098	224033244	147	38	11	63.51	10.04
chr1	224136288	224136424	137	61	8	56.42	12.81
chr1	224201259	224201400	142	43	9	54.46	11.77
chr1	224204125	224204246	122	84	9	60.24	13.74
chr1	224302000	224302133	134	77	10	66.92	10.10
chr1	224400405	224400582	178	132	11	51.31	9.21
chr1	224910973	224911171	199	95	12	57.59	10.04
chr1	224911355	224911480	126	61	9	52.96	10.04
chr1	225398243	225398419	177	87	9	56.21	17.93
chr1	225503743	225503869	127	79	9	69.07	17.93
chr1	227111564	227111703	140	45	9	65.24	12.81
chr1	228004027	228004165	139	44	8	50.95	11.09
chr1	228163785	228163857	73	36	8	84.54	17.75
chr1	228742921	228743048	128	46	8	57.79	12.44
chr1	228756741	228756860	120	68	29	334.12	56.36
chr1	228771311	228771379	69	34	18	297.27	46.11
chr1	229406633	229406801	169	51	12	65.36	10.04
chr1	229723873	229724021	149	106	9	55.67	10.63
chr1	230218691	230218858	168	59	11	50.69	8.56
chr1	230896404	230896539	136	44	10	52.21	8.62
chr1	231353340	231353503	164	118	11	52.32	11.58
chr1	232065178	232065319	142	77	9	58.71	15.36
chr1	232135210	232135372	163	78	9	59.35	12.81
chr1	232474834	232474966	133	87	8	54.00	13.91
chr1	234040322	234040479	158	74	10	65.30	11.47
chr1	234041185	234041322	138	38	9	60.64	11.21
chr1	234041514	234041646	133	43	8	54.00	11.60
chr1	234746561	234746633	73	36	8	68.52	12.28
chr1	235189255	235189408	154	71	9	54.82	12.89
chr1	236239190	236239304	115	34	8	54.26	12.12
chr1	236260537	236260736	200	47	29	166.99	18.77
chr1	236542852	236542964	113	44	9	73.04	17.64
chr1	236728634	236728746	113	44	8	63.21	17.93
chr1	236917271	236917426	156	74	13	87.59	16.01
chr1	236949876	236950019	144	47	9	51.17	9.11
chr1	240032398	240032526	129	33	9	63.68	11.34
chr1	240370348	240370477	130	89	8	56.82	14.75
chr1	241594387	241594500	114	50	8	62.90	10.25
chr1	242059368	242059504	137	72	8	54.17	14.41
chr1	242394525	242394660	136	92	9	62.06	16.05
chr1	242802057	242802174	118	38	8	61.67	17.93
chr1	243419331	243419460	130	84	8	53.25	8.87
chr1	243940536	243940678	143	101	8	54.93	15.37
chr1	244161518	244161656	139	93	9	65.36	15.31
chr1	244236637	244236778	142	53	10	53.72	10.91
chr1	244614303	244614422	120	40	9	66.50	11.34
chr1	245017629	245017797	169	69	11	68.06	12.76
chr1	245027204	245027374	171	102	11	60.57	10.93
chr1	245404058	245404210	153	113	10	58.94	11.44
chr1	245775027	245775179	153	85	12	62.51	9.99
chr1	246545897	246546104	208	106	15	89.87	14.07
chr1	246771079	246771250	172	81	12	60.39	10.74
chr1	247516327	247516467	141	103	9	58.98	13.17
chr10	182129	182293	165	45	10	60.31	10.63
chr10	764227	764397	171	47	11	68.97	15.36
chr10	790338	790460	123	43	8	60.21	15.37
chr10	1632162	1632310	149	110	9	56.87	10.97
chr10	2400935	2401084	150	42	9	62.56	12.81
chr10	2968312	2968455	144	69	8	50.88	9.17
chr10	3289513	3289649	137	41	8	55.42	12.44
chr10	3421136	3421276	141	65	8	55.42	10.25
chr10	3788969	3789116	148	101	9	58.38	13.61
chr10	5417120	5417256	137	95	9	51.39	8.72
chr10	7453768	7453911	144	43	8	50.12	11.21
chr10	14276595	14276729	135	89	8	51.58	15.36
chr10	14406065	14406211	147	46	9	52.10	11.44
chr10	14920628	14920761	134	88	8	50.05	10.41
chr10	15379591	15379735	145	87	9	58.32	11.09
chr10	15411748	15411879	132	101	8	53.87	11.47
chr10	22188301	22188434	134	44	8	57.20	10.25
chr10	24145570	24145664	95	47	8	68.31	20.49
chr10	24673935	24674038	104	47	8	66.18	17.93
chr10	25274939	25275080	142	47	9	64.69	17.93
chr10	29492946	29493079	134	89	8	57.20	12.81
chr10	30128886	30129084	199	98	12	54.64	9.42
chr10	31042461	31042591	131	38	9	58.63	12.12
chr10	33476667	33476912	246	204	18	52.05	5.42
chr10	35534883	35534997	115	67	8	62.59	15.37
chr10	35863908	35864034	127	42	8	59.08	15.37
chr10	38778072	38778194	123	42	21	198.59	42.08
chr10	38816222	38816747	526	332	52	145.30	8.28
chr10	38816757	38817414	658	37	54	118.67	6.02
chr10	38817418	38817686	269	111	29	98.55	7.73
chr10	38817723	38818007	285	93	23	59.29	5.45
chr10	38818147	38818638	492	365	48	139.11	9.38
chr10	38869492	38869616	125	33	11	89.03	17.21
chr10	38881930	38882088	159	43	18	114.51	22.02
chr10	38883104	38883176	73	36	16	178.61	21.48
chr10	38886951	38887107	157	123	18	131.52	29.15
chr10	38887772	38887884	113	83	8	54.53	12.00
chr10	39078793	39078930	138	43	12	85.82	22.68
chr10	39079395	39079553	159	85	15	108.74	24.99
chr10	39094123	39094257	135	45	11	82.57	23.19
chr10	39101939	39102104	166	60	19	133.55	27.67
chr10	39111965	39112045	81	40	10	98.51	18.72
chr10	39125451	39125623	173	70	14	88.02	20.79
chr10	39138122	39138202	81	40	26	307.74	35.61
chr10	39139460	39139537	78	39	13	124.45	18.05
chr10	39149774	39149981	208	77	13	63.01	18.40
chr10	39150319	39150375	57	28	8	105.72	13.95
chr10	39151123	39151178	56	28	10	155.95	18.39
chr10	42354960	42356736	1777	1178	240	212.85	5.99
chr10	42357208	42357445	238	120	39	51.99	7.23
chr10	42360723	42360787	65	32	18	58.43	3.69
chr10	42360973	42361174	202	156	45	65.22	5.44
chr10	42363358	42363640	283	37	44	60.50	6.98
chr10	42364639	42364810	172	134	56	209.17	14.56
chr10	42364997	42365426	430	171	95	221.53	10.02
chr10	42369177	42369471	295	47	46	98.85	6.92
chr10	42369602	42369741	140	42	22	53.80	6.47
chr10	42370498	42370880	383	52	43	81.97	11.23
chr10	42371228	42371361	134	27	20	63.01	5.86
chr10	42373870	42373982	113	81	23	65.52	7.38
chr10	42374135	42374415	281	66	37	52.60	6.17
chr10	42379852	42379951	100	60	45	135.75	7.51
chr10	42384158	42384775	618	571	326	627.09	9.29
chr10	42385000	42385280	281	189	231	799.05	10.34
chr10	42385520	42385597	78	39	61	269.65	7.53
chr10	42387009	42387524	516	297	164	106.63	7.63
chr10	42387576	42388230	655	206	207	109.18	6.49
chr10	42390651	42391350	700	337	188	109.61	6.39
chr10	42391390	42391596	207	117	75	79.83	5.74
chr10	42392590	42392962	373	142	123	104.96	10.62
chr10	42394372	42394534	163	116	94	224.23	10.65
chr10	42395948	42396241	294	219	117	150.97	7.65
chr10	42396271	42396763	493	187	156	126.47	8.04
chr10	42396803	42396979	177	70	65	90.14	6.40
chr10	42398305	42398953	649	338	155	111.96	7.72
chr10	42399405	42399551	147	73	97	389.59	11.93
chr10	42399847	42400741	895	507	210	243.12	11.40
chr10	42406728	42406831	104	41	36	276.24	26.26
chr10	42408253	42408369	117	45	51	435.92	38.36
chr10	42529254	42529527	274	167	130	771.20	32.70
chr10	42529537	42529656	120	61	20	56.15	6.32
chr10	42529715	42529933	219	102	35	74.96	11.26
chr10	42529939	42530067	129	78	35	134.10	11.75
chr10	42530139	42530347	209	88	53	181.98	16.35
chr10	42530464	42530746	283	168	47	86.61	6.40
chr10	42531044	42531113	70	35	16	71.00	5.41
chr10	42532364	42532612	249	203	68	235.48	16.30
chr10	42534703	42534815	113	38	46	265.74	18.48
chr10	42535445	42535535	91	45	30	195.29	15.94
chr10	42536684	42536795	112	46	15	60.10	9.10
chr10	42538121	42538262	142	99	13	52.06	10.07
chr10	42539016	42539255	240	142	39	215.18	13.23
chr10	42539360	42539445	86	43	12	72.35	11.34
chr10	42539709	42539808	100	44	23	178.94	23.63
chr10	42544609	42544695	87	43	14	153.60	35.87
chr10	42596698	42597000	303	228	75	260.26	11.34
chr10	42597126	42597215	90	45	30	151.95	11.25
chr10	42598104	42598244	141	54	40	163.05	9.63
chr10	42598307	42598619	313	178	50	103.82	7.38
chr10	42599262	42599420	159	47	29	70.62	8.32
chr10	42599552	42599907	356	53	94	320.83	12.62
chr10	42599930	42600205	276	109	130	720.15	18.65
chr10	42640678	42640965	288	182	22	90.11	12.68
chr10	42641106	42641272	167	97	13	59.18	8.71
chr10	42644498	42644679	182	135	13	51.51	10.44
chr10	42758895	42759032	138	90	8	56.17	12.81
chr10	42760828	42760962	135	87	8	56.94	12.81
chr10	43386803	43386930	128	47	9	52.06	9.96
chr10	43633131	43633521	391	100	24	62.20	7.25
chr10	43644527	43644732	206	111	13	58.79	7.61
chr10	43951028	43951363	336	245	24	61.95	6.21
chr10	44028364	44028478	115	70	9	63.28	14.01
chr10	44102066	44102334	269	132	19	73.51	7.51
chr10	44144324	44144526	203	121	15	54.22	7.40
chr10	44224064	44224318	255	104	16	57.96	7.61
chr10	44256223	44256370	148	49	11	62.48	11.52
chr10	44341945	44342200	256	142	20	67.85	6.00
chr10	44373893	44374215	323	125	21	53.67	6.61
chr10	44459553	44459647	95	47	10	53.26	10.63
chr10	44500897	44501094	198	64	15	60.93	8.16
chr10	44564599	44564817	219	95	15	58.61	9.89
chr10	44618598	44618771	174	86	12	55.80	9.85
chr10	44789062	44789286	225	153	16	69.07	8.11
chr10	44805471	44805699	229	109	15	51.21	7.89
chr10	44932285	44932425	141	45	12	55.53	7.94
chr10	44975900	44976108	209	112	13	64.46	13.84
chr10	45502234	45502359	126	67	8	59.21	12.76
chr10	45759041	45759304	264	44	18	91.69	10.65
chr10	45788276	45788437	162	65	12	57.86	8.22
chr10	45842582	45842708	127	88	9	54.88	12.42
chr10	46090273	46090457	185	46	17	87.46	11.85
chr10	46167801	46168084	284	114	21	65.88	6.93
chr10	46951289	46951735	447	197	39	110.08	8.36
chr10	46955974	46956269	296	48	24	65.93	4.94
chr10	46990980	46992552	1573	135	145	56.22	3.30
chr10	47013685	47014078	394	267	36	52.36	5.49
chr10	47020700	47021648	949	387	107	109.62	4.44
chr10	47021691	47022242	552	410	62	66.92	4.78
chr10	47036287	47037316	1030	361	90	77.52	4.40
chr10	47043544	47045018	1475	393	142	104.92	4.24
chr10	47056393	47057180	788	324	78	68.58	4.27
chr10	47086820	47087426	607	340	67	52.87	4.29
chr10	47088719	47090137	1419	866	140	87.13	4.24
chr10	47108785	47109216	432	154	53	64.00	3.86
chr10	47130849	47131840	992	369	100	66.23	4.17
chr10	47357673	47357816	144	40	12	94.81	17.93
chr10	47357922	47358051	130	44	8	58.26	12.81
chr10	47635095	47635327	233	44	17	52.02	4.70
chr10	47671121	47671459	339	126	27	56.20	6.21
chr10	47738978	47739151	174	45	14	105.52	20.49
chr10	47748882	47749006	125	47	9	69.70	15.37
chr10	48305661	48305816	156	112	10	60.95	14.29
chr10	48305966	48306095	130	43	10	67.79	14.01
chr10	48485132	48485374	243	199	18	54.69	5.59
chr10	48989240	48989352	113	47	9	73.71	17.93
chr10	49199956	49200041	86	43	8	79.42	20.49
chr10	49200718	49200886	169	60	13	96.53	17.86
chr10	49206035	49206118	84	42	11	115.06	28.18
chr10	49239270	49239356	87	43	8	79.42	20.49
chr10	49241430	49241532	103	44	9	77.42	20.49
chr10	49276609	49276706	98	55	8	57.66	17.93
chr10	49866938	49867134	197	149	15	51.57	5.86
chr10	50216973	50217200	228	126	17	54.36	6.71
chr10	50265431	50265829	399	171	26	60.36	6.35
chr10	50279508	50279744	237	178	19	50.96	6.26
chr10	50303482	50303632	151	75	13	51.54	6.74
chr10	50339839	50340096	258	132	18	52.75	8.62
chr10	50594505	50594865	361	188	30	65.82	5.57
chr10	50684682	50685039	358	47	27	82.64	6.93
chr10	50727874	50728069	196	89	14	53.01	6.77
chr10	50802120	50802355	236	164	20	60.04	7.41
chr10	50920342	50920557	216	44	15	54.03	7.85
chr10	50966315	50966615	301	64	28	63.83	5.07
chr10	51049906	51050122	217	110	15	71.29	13.81
chr10	51535044	51535220	177	76	11	52.53	9.42
chr10	51729652	51729782	131	85	8	57.99	10.25
chr10	51787064	51787263	200	54	15	61.65	7.16
chr10	52110316	52110470	155	109	11	62.63	15.57
chr10	52384663	52384933	271	115	23	71.36	7.82
chr10	52418758	52418893	136	54	11	60.20	11.50
chr10	52434617	52434888	272	44	17	68.67	7.24
chr10	52499179	52499347	169	47	11	57.67	10.12
chr10	52599379	52599523	145	86	9	50.91	9.11
chr10	52624627	52624771	145	103	9	57.50	10.86
chr10	52753280	52753422	143	78	11	55.29	8.11
chr10	52800908	52801130	223	111	15	61.79	6.67
chr10	52896612	52896759	148	56	9	55.53	12.62
chr10	53275542	53275688	147	108	9	58.64	13.61
chr10	53285445	53285589	145	72	9	50.25	10.74
chr10	53694344	53694463	120	73	8	56.40	11.21
chr10	53710421	53710718	298	254	18	82.11	10.47
chr10	53732897	53733046	150	65	9	56.21	13.03
chr10	53822988	53823224	237	112	20	100.85	14.47
chr10	53972634	53972733	100	54	8	56.79	13.23
chr10	54068422	54068756	335	90	25	94.10	9.16
chr10	54073758	54074030	273	111	17	51.46	5.46
chr10	54074194	54074400	207	113	15	56.63	6.77
chr10	54106465	54106885	421	93	32	94.65	7.81
chr10	54107143	54107429	287	99	19	53.48	4.93
chr10	54134344	54134648	305	193	21	82.62	9.34
chr10	54170701	54170998	298	233	20	85.09	11.83
chr10	54342216	54342366	151	61	9	50.75	7.56
chr10	54611425	54611692	268	139	18	64.40	6.00
chr10	54624731	54624898	168	122	13	59.49	7.56
chr10	54624908	54625236	329	216	23	84.13	7.42
chr10	54725117	54725310	194	83	13	50.96	6.11
chr10	54866626	54866739	114	66	9	51.29	8.68
chr10	54948030	54948179	150	41	9	55.02	12.62
chr10	54982714	54982883	170	82	12	53.50	13.08
chr10	55093109	55093308	200	98	10	51.21	12.37
chr10	55246870	55247080	211	105	15	71.20	8.94
chr10	55259380	55259570	191	124	13	90.03	15.37
chr10	55353611	55353801	191	91	12	52.79	7.24
chr10	55711800	55711967	168	55	11	54.13	9.28
chr10	55750540	55750691	152	45	10	56.25	14.20
chr10	56230101	56230300	200	94	13	70.34	11.13
chr10	56302774	56302918	145	101	9	55.92	10.41
chr10	56613842	56614047	206	109	15	69.54	9.72
chr10	56669509	56669676	168	85	12	53.17	8.98
chr10	56721918	56722127	210	83	13	52.96	8.27
chr10	56803178	56803328	151	47	9	62.30	15.37
chr10	57022250	57022444	195	78	16	87.68	11.07
chr10	57023178	57023357	180	112	15	83.20	12.46
chr10	57157505	57157655	151	117	9	57.61	11.34
chr10	57186043	57186193	151	40	9	52.52	9.91
chr10	57297425	57297554	130	47	8	58.26	15.37
chr10	57381206	57381339	134	86	9	66.96	15.37
chr10	57573061	57573451	391	285	27	116.28	11.61
chr10	57666931	57667135	205	118	13	81.43	16.42
chr10	57772282	57772436	155	105	10	52.73	9.96
chr10	57828372	57828572	201	96	16	94.80	14.58
chr10	57869455	57869577	123	88	8	52.98	10.41
chr10	57924909	57925086	178	132	13	82.62	12.49
chr10	58128868	58129044	177	96	10	52.62	7.56
chr10	58364411	58364620	210	101	14	80.23	14.01
chr10	58555094	58555232	139	39	8	50.22	10.86
chr10	58733547	58733764	218	94	13	52.15	8.44
chr10	58743803	58743983	181	64	10	54.02	14.01
chr10	58777394	58777649	256	149	19	62.39	7.07
chr10	58979788	58979933	146	98	9	56.84	10.74
chr10	59009433	59009697	265	63	16	63.84	7.29
chr10	59207982	59208127	146	36	9	58.48	11.21
chr10	59267616	59267840	225	131	15	65.08	9.99
chr10	59311606	59311763	158	98	9	53.46	10.63
chr10	59322494	59322670	177	70	11	60.25	14.98
chr10	59822563	59822798	236	127	15	54.22	9.84
chr10	60028879	60029126	248	117	16	56.78	7.25
chr10	60094856	60095229	374	69	27	102.88	7.70
chr10	60145052	60145393	342	120	23	82.97	7.61
chr10	60278602	60278753	152	94	9	53.75	12.37
chr10	60393902	60394069	168	71	13	75.35	15.43
chr10	60487127	60487282	156	46	11	52.39	9.65
chr10	61111826	61111981	156	83	10	52.14	11.52
chr10	61641747	61641920	174	110	13	62.96	11.18
chr10	61665873	61666030	158	83	15	66.38	9.23
chr10	62023492	62023723	232	113	16	71.79	11.66
chr10	62171168	62171383	216	106	15	55.84	9.28
chr10	62181209	62181403	195	77	14	62.68	10.91
chr10	62538515	62538757	243	150	17	64.43	7.25
chr10	62544107	62544300	194	74	13	81.97	15.70
chr10	62632320	62632514	195	70	15	66.47	7.61
chr10	62703983	62704253	271	98	28	124.07	10.68
chr10	62705629	62705798	170	41	13	51.36	6.48
chr10	62987602	62987757	156	43	11	55.74	10.43
chr10	63228655	63228852	198	89	12	51.48	10.20
chr10	63934176	63934338	163	96	10	64.94	11.73
chr10	64027992	64028192	201	93	14	57.75	7.61
chr10	64028223	64028416	194	99	14	52.72	7.61
chr10	64028425	64028648	224	83	15	59.75	7.75
chr10	64076836	64076993	158	118	11	56.15	12.18
chr10	64224821	64225160	340	106	23	63.33	6.87
chr10	64259236	64259367	132	38	10	63.95	12.99
chr10	64409665	64409828	164	55	12	52.30	8.61
chr10	64550336	64550524	189	117	12	58.87	8.16
chr10	64564958	64565179	222	166	18	64.47	6.97
chr10	64586795	64586952	158	47	11	53.02	8.50
chr10	64646601	64646750	150	46	13	70.93	11.26
chr10	64961711	64961830	120	42	8	52.79	12.12
chr10	65249550	65249701	152	100	11	54.40	9.85
chr10	65390405	65390718	314	65	24	73.73	6.74
chr10	65463747	65463923	177	46	15	79.39	11.50
chr10	65709761	65709899	139	38	8	52.09	11.47
chr10	65880142	65880355	214	114	13	83.63	20.41
chr10	65930555	65930762	208	114	12	63.52	13.87
chr10	65989197	65989341	145	101	10	66.62	13.03
chr10	66157043	66157222	180	66	12	70.53	11.89
chr10	66201427	66201566	140	96	8	55.67	17.93
chr10	66204445	66204568	124	43	8	57.23	11.87
chr10	66224233	66224382	150	84	11	50.73	7.65
chr10	66243312	66243471	160	43	12	57.21	9.34
chr10	66274447	66274617	171	99	10	54.39	11.44
chr10	66713816	66713963	148	45	10	58.06	9.03
chr10	66813988	66814126	139	47	9	50.23	10.29
chr10	67030513	67030671	159	51	10	54.06	8.80
chr10	67038824	67039004	181	91	11	50.92	9.28
chr10	67189216	67189336	121	75	10	65.74	10.65
chr10	67254245	67254386	142	100	10	65.74	14.58
chr10	67312654	67312788	135	46	10	57.37	12.96
chr10	67341682	67341816	135	93	10	69.21	15.04
chr10	67383292	67383434	143	41	9	59.27	13.46
chr10	67539194	67539301	108	66	8	50.50	11.90
chr10	67539793	67539928	136	47	10	59.77	13.84
chr10	67556520	67556656	137	100	9	52.36	10.74
chr10	67564414	67564584	171	67	10	56.74	12.12
chr10	67708050	67708197	148	106	11	65.10	10.47
chr10	67728597	67728731	135	44	9	54.25	9.28
chr10	67755840	67756007	168	86	11	63.41	11.44
chr10	67889323	67889503	181	80	13	68.47	9.72
chr10	68084149	68084355	207	108	13	66.27	12.42
chr10	68095673	68095831	159	114	10	66.48	18.98
chr10	68174666	68174829	164	120	10	57.65	9.91
chr10	68275457	68275606	150	38	10	55.39	10.29
chr10	68308857	68308987	131	94	9	58.26	12.00
chr10	68347366	68347526	161	51	10	50.24	8.10
chr10	68364130	68364348	219	101	14	73.65	11.13
chr10	68411631	68411834	204	111	13	55.04	9.78
chr10	68644339	68644490	152	82	11	63.13	12.00
chr10	68660158	68660293	136	91	8	50.25	12.76
chr10	68687869	68688090	222	95	14	56.58	12.56
chr10	69310859	69311020	162	59	11	64.63	11.34
chr10	69318923	69319066	144	41	8	54.69	10.25
chr10	69602997	69603299	303	200	22	57.77	8.72
chr10	69644330	69644535	206	139	16	51.53	7.14
chr10	69791511	69791633	123	43	9	55.44	10.47
chr10	69834995	69835246	252	129	17	58.40	9.07
chr10	70091136	70091367	232	132	18	55.33	7.19
chr10	70175231	70175519	289	47	18	62.67	6.30
chr10	70286921	70287199	279	116	19	50.33	5.47
chr10	70359030	70359277	248	114	16	53.54	7.98
chr10	70556013	70556238	226	107	15	51.91	13.53
chr10	70661158	70661520	363	44	30	93.80	8.43
chr10	70716015	70716299	285	44	20	54.57	5.49
chr10	70716335	70716555	221	99	17	54.03	7.39
chr10	70730411	70730704	294	209	18	56.06	8.07
chr10	70748630	70749064	435	147	32	87.73	5.67
chr10	70782920	70783303	384	107	23	57.60	7.18
chr10	70926996	70927137	142	60	10	51.05	8.75
chr10	70939892	70940119	228	124	18	61.25	6.80
chr10	71128415	71128747	333	116	24	51.77	5.37
chr10	71167361	71167634	274	106	25	63.40	4.83
chr10	71186316	71186647	332	108	23	55.17	6.00
chr10	71288776	71289043	268	179	17	64.12	7.95
chr10	71390103	71390574	472	393	35	69.45	5.19
chr10	71527509	71528141	633	209	47	63.12	5.62
chr10	71573866	71574276	411	135	31	59.97	5.65
chr10	71729742	71730093	352	104	21	50.15	6.84
chr10	71892243	71892810	568	458	44	75.01	5.28
chr10	71983113	71983276	164	96	11	52.94	8.81
chr10	71993064	71993464	401	104	28	71.68	6.87
chr10	72141592	72142123	532	221	36	57.85	5.00
chr10	72164082	72164420	339	170	26	73.13	5.39
chr10	72218118	72218644	527	432	37	55.14	4.62
chr10	72269289	72269538	250	79	22	57.93	7.21
chr10	72359981	72360456	476	319	39	77.03	6.78
chr10	72450307	72450639	333	83	23	65.63	5.94
chr10	72736839	72737174	336	195	25	53.60	6.70
chr10	72865156	72865287	132	47	9	55.45	11.23
chr10	72919363	72919551	189	102	14	50.06	9.23
chr10	73136676	73137054	379	267	27	66.40	6.98
chr10	73285600	73286218	619	123	45	55.05	5.28
chr10	73286885	73287167	283	132	25	51.86	4.90
chr10	73591808	73592279	472	44	35	61.09	4.10
chr10	73610756	73611253	498	453	35	62.62	4.39
chr10	73619998	73620244	247	124	20	54.90	7.17
chr10	73648709	73648973	265	135	21	54.25	5.47
chr10	73909816	73909932	117	33	9	58.66	9.03
chr10	73948596	73948895	300	83	20	69.51	8.40
chr10	74008696	74009063	368	280	27	55.81	5.21
chr10	74033230	74033592	363	327	32	69.00	5.89
chr10	74155297	74155470	174	43	14	71.48	12.76
chr10	74172634	74172750	117	42	10	50.79	10.74
chr10	74195303	74195526	224	135	17	72.16	11.34
chr10	74195601	74195887	287	239	19	72.08	7.85
chr10	74302249	74302626	378	211	24	88.57	7.70
chr10	74383245	74383534	290	195	20	59.31	7.00
chr10	74606814	74606974	161	44	11	51.91	8.44
chr10	74655322	74655563	242	137	16	54.29	9.02
chr10	74727078	74727289	212	74	16	55.01	6.00
chr10	74816826	74816965	140	93	11	55.64	12.00
chr10	74849992	74850206	215	133	14	52.40	6.11
chr10	74927756	74927960	205	121	14	59.04	10.60
chr10	75100234	75100504	271	161	19	59.33	7.14
chr10	75173359	75173665	307	219	20	55.86	7.04
chr10	75197939	75198086	148	101	9	50.82	11.13
chr10	75229170	75229389	220	107	14	57.80	11.16
chr10	75247724	75247797	74	37	8	56.10	9.12
chr10	75255108	75255341	234	158	16	57.14	8.03
chr10	75425639	75425817	179	134	14	64.55	11.55
chr10	75457287	75457395	109	65	9	68.57	13.03
chr10	75475314	75475509	196	100	14	75.45	10.29
chr10	75531837	75532359	523	252	37	60.83	5.55
chr10	75571022	75571427	406	116	30	50.46	6.56
chr10	75584441	75584930	490	297	36	61.57	6.14
chr10	75692231	75692465	235	117	19	54.68	6.58
chr10	75757780	75758079	300	195	24	56.73	5.18
chr10	75806061	75806236	176	71	12	56.24	7.19
chr10	75853925	75854205	281	75	24	56.89	4.86
chr10	75899691	75900180	490	80	36	99.67	5.54
chr10	75936485	75936844	360	154	28	73.57	5.93
chr10	75943048	75943264	217	94	16	51.56	6.74
chr10	75967566	75967958	393	80	26	56.32	5.42
chr10	76043649	76043860	212	166	16	53.38	7.77
chr10	76356490	76356633	144	71	8	50.88	9.17
chr10	76368392	76368577	186	71	15	86.00	11.81
chr10	76368902	76369058	157	68	10	51.56	11.43
chr10	76518792	76519034	243	101	16	50.50	7.40
chr10	76701587	76701725	139	92	10	53.97	12.28
chr10	76871223	76871462	240	138	20	50.07	5.03
chr10	76970301	76970628	328	86	24	60.85	5.98
chr10	77076732	77076885	154	64	11	52.37	9.52
chr10	77215856	77216040	185	79	16	64.89	7.25
chr10	77620253	77620387	135	89	8	50.50	10.63
chr10	78063821	78063976	156	109	11	55.10	8.81
chr10	78075374	78075615	242	134	20	93.48	9.40
chr10	78944213	78944359	147	55	9	51.41	11.23
chr10	79409562	79409750	189	99	11	55.77	9.03
chr10	80348216	80348333	118	73	8	50.14	11.03
chr10	81353166	81353284	119	73	8	55.20	12.89
chr10	81608255	81608397	143	44	10	74.30	17.93
chr10	81985382	81985515	134	45	8	57.20	15.37
chr10	82012327	82012469	143	46	9	51.76	9.19
chr10	82075408	82075535	128	82	8	53.04	13.03
chr10	82116472	82116593	122	80	9	52.37	9.57
chr10	83265726	83265922	197	98	12	65.67	11.77
chr10	83330545	83330738	194	113	13	67.41	11.90
chr10	84078832	84078987	156	60	10	64.90	13.46
chr10	84849268	84849405	138	43	8	56.17	10.25
chr10	84906317	84906459	143	46	8	53.10	14.58
chr10	85417147	85417324	178	113	11	64.30	12.37
chr10	85506565	85506693	129	40	9	66.37	12.15
chr10	85551216	85551405	190	101	13	78.05	12.24
chr10	85799579	85799678	100	47	8	62.44	15.53
chr10	85931590	85931747	158	46	9	52.68	10.41
chr10	86027279	86027401	123	81	8	50.94	9.81
chr10	86300705	86300843	139	93	11	57.11	9.59
chr10	87218243	87218384	142	63	9	57.89	12.89
chr10	87795957	87796116	160	98	10	59.07	10.00
chr10	88096912	88097164	253	40	17	50.00	5.92
chr10	88193607	88193757	151	37	9	57.19	8.97
chr10	88392091	88392229	139	96	9	52.82	9.19
chr10	88855064	88855258	195	91	13	68.45	10.47
chr10	88976329	88976470	142	56	8	54.60	15.12
chr10	89527221	89527333	113	37	8	51.61	11.03
chr10	89578074	89578212	139	44	8	52.09	13.76
chr10	89647385	89647527	143	101	8	54.93	12.81
chr10	89874408	89874541	134	43	9	53.19	10.74
chr10	89937782	89937922	141	95	8	54.00	12.29
chr10	89950789	89950915	127	84	9	59.45	12.00
chr10	90376347	90376471	125	43	8	53.13	14.88
chr10	90691172	90691315	144	94	9	61.18	11.87
chr10	90750503	90750639	137	89	8	52.59	11.47
chr10	91461070	91461214	145	104	9	61.82	14.58
chr10	91711918	91712044	127	81	9	54.55	12.32
chr10	91900826	91900966	141	70	8	55.42	10.25
chr10	92631853	92631979	127	80	8	56.81	16.81
chr10	92903626	92903820	195	103	11	58.46	11.89
chr10	93334794	93334947	154	88	9	52.89	12.24
chr10	93999061	93999192	132	84	8	51.26	10.63
chr10	94066720	94066850	131	45	8	57.41	15.12
chr10	94140540	94140686	147	58	9	50.07	9.03
chr10	94450295	94450446	152	53	11	51.80	7.95
chr10	94531223	94531364	142	94	8	55.18	12.81
chr10	95654148	95654318	171	126	13	70.20	11.07
chr10	96102640	96102800	161	116	12	82.83	13.61
chr10	96155594	96155852	259	108	20	84.06	8.87
chr10	96162375	96162651	277	116	19	60.90	7.48
chr10	96247786	96248085	300	240	21	94.80	12.28
chr10	96339332	96339532	201	69	13	65.59	8.50
chr10	96990602	96991033	432	95	26	92.17	9.28
chr10	97103616	97103796	181	66	12	50.06	9.04
chr10	97383598	97383728	131	39	9	54.04	8.95
chr10	97416136	97416311	176	47	13	54.81	7.20
chr10	99186171	99186432	262	45	18	61.53	6.12
chr10	99292907	99293376	470	381	36	81.86	5.56
chr10	99320809	99321088	280	98	19	72.46	10.27
chr10	99447118	99447319	202	158	17	57.49	7.16
chr10	99504378	99504635	258	136	21	78.10	10.63
chr10	99674526	99674870	345	243	33	94.71	5.31
chr10	99759593	99759737	145	82	11	60.26	9.21
chr10	99983691	99983907	217	114	14	92.52	17.93
chr10	100423745	100423908	164	87	11	61.26	8.87
chr10	100534471	100534562	92	46	8	61.28	16.83
chr10	100878512	100878660	149	40	9	52.66	13.74
chr10	101136654	101136882	229	56	17	67.37	7.16
chr10	101380889	101381177	289	181	20	58.57	6.90
chr10	101418927	101419214	288	47	21	77.23	8.21
chr10	101945610	101945773	164	116	11	50.54	8.33
chr10	102322157	102322444	288	182	19	52.66	5.86
chr10	102339451	102339569	119	73	14	73.22	10.00
chr10	102388629	102388808	180	133	15	51.51	7.13
chr10	102672365	102672608	244	116	20	83.59	9.49
chr10	102771628	102772033	406	109	33	54.92	7.20
chr10	102778619	102779147	529	224	37	52.31	5.15
chr10	102820916	102821135	220	111	14	60.19	11.71
chr10	103892924	103893053	130	94	9	56.37	9.45
chr10	104210950	104211158	209	106	11	53.36	11.34
chr10	104245414	104245587	174	129	12	68.53	12.87
chr10	105110221	105110351	131	87	8	53.74	11.34
chr10	105157402	105157515	114	73	8	57.44	13.17
chr10	106028849	106029005	157	67	10	69.57	12.60
chr10	111572037	111572175	139	110	10	75.53	23.06
chr10	111937594	111937721	128	82	8	55.32	13.91
chr10	112153124	112153256	133	94	8	50.65	10.52
chr10	112256010	112256134	125	46	9	50.89	9.42
chr10	113943272	113943417	146	90	9	63.61	12.81
chr10	114308344	114308503	160	112	9	60.07	20.49
chr10	114756388	114756536	149	106	9	59.86	11.87
chr10	115168298	115168441	144	104	8	54.69	12.81
chr10	119728141	119728266	126	87	9	69.38	15.37
chr10	123901969	123902149	181	95	10	52.85	9.72
chr10	123946662	123946783	122	55	8	50.25	11.44
chr10	126945330	126945455	126	35	8	52.50	10.52
chr10	127290646	127290777	132	44	8	54.65	9.38
chr10	127584591	127584757	167	123	14	63.74	9.44
chr10	127585132	127585411	280	180	24	106.06	12.52
chr10	127778271	127778405	135	77	8	56.94	12.81
chr10	129091721	129091855	135	88	8	56.94	12.81
chr10	129673732	129673840	109	65	8	56.12	12.12
chr10	129800278	129800395	118	77	9	63.83	14.58
chr10	131039140	131039284	145	47	8	54.31	10.20
chr10	132001360	132001507	148	106	10	51.14	9.14
chr10	132069225	132069369	145	100	8	51.42	9.38
chr10	134177870	134178074	205	43	25	146.86	15.50
chr10	134178229	134178403	175	68	15	75.66	10.67
chr10	134925209	134925449	241	103	19	83.40	12.92
chr10	135524127	135524217	91	45	10	90.94	25.62
chr11	189640	190049	410	67	43	184.15	12.82
chr11	1017247	1017880	634	496	45	118.69	7.89
chr11	1212852	1212987	136	35	8	54.42	12.00
chr11	1552071	1552248	178	100	14	61.59	8.45
chr11	2032447	2032593	147	47	11	51.06	8.82
chr11	2373148	2373285	138	40	9	60.22	11.09
chr11	2961354	2961656	303	205	29	68.20	5.07
chr11	3077869	3078208	340	99	26	50.93	4.79
chr11	3237349	3237612	264	131	19	57.26	8.66
chr11	3408686	3408856	171	129	13	61.47	8.00
chr11	3425934	3426124	191	129	14	51.14	8.45
chr11	3456188	3456384	197	102	13	59.91	10.43
chr11	3464568	3464716	149	108	9	55.27	10.52
chr11	3818659	3818974	316	101	22	55.12	6.13
chr11	3877350	3877564	215	94	16	51.04	5.67
chr11	3916240	3916381	142	73	10	54.98	9.64
chr11	3921764	3921970	207	94	13	57.45	14.90
chr11	4020910	4021063	154	107	10	54.03	10.52
chr11	4095683	4095877	195	101	13	58.28	9.99
chr11	4178626	4178763	138	77	10	56.46	8.10
chr11	4233358	4233571	214	94	15	55.80	10.40
chr11	4253098	4253242	145	103	8	54.45	10.25
chr11	4259114	4259346	233	113	16	100.14	13.76
chr11	4340407	4340578	172	57	10	56.10	12.00
chr11	4349145	4349270	126	93	8	59.36	12.81
chr11	4714553	4714694	142	65	8	51.36	9.17
chr11	5005225	5005382	158	76	10	63.45	13.17
chr11	5045229	5045378	150	78	10	50.90	9.21
chr11	5264622	5264767	146	85	9	52.35	9.54
chr11	5314666	5314827	162	90	11	61.81	10.65
chr11	5487926	5488038	113	72	8	52.24	13.11
chr11	5550720	5551025	306	216	22	67.02	7.00
chr11	5695702	5695862	161	57	10	50.88	8.23
chr11	6118076	6118221	146	108	9	58.06	11.09
chr11	6165090	6165232	143	42	10	74.30	15.37
chr11	6273224	6273362	139	40	10	52.48	8.87
chr11	6280420	6280601	182	58	13	57.07	7.80
chr11	6287453	6287569	117	76	10	55.28	10.67
chr11	6441280	6441499	220	158	18	77.76	9.66
chr11	6519404	6519666	263	221	19	51.88	6.74
chr11	6783790	6783928	139	79	9	55.27	11.77
chr11	6831686	6831807	122	87	9	63.74	15.04
chr11	6840238	6840420	183	109	12	55.09	10.20
chr11	6845703	6845832	130	44	10	64.97	13.11
chr11	7237697	7237828	132	85	8	57.57	15.31
chr11	7515756	7515915	160	43	11	52.78	8.56
chr11	7534864	7535320	457	318	35	82.05	6.48
chr11	7802144	7802282	139	44	10	63.73	11.66
chr11	7968014	7968154	141	96	9	54.73	9.81
chr11	8083480	8083785	306	248	26	65.62	5.94
chr11	8365239	8365709	471	107	31	60.92	5.45
chr11	8447805	8447966	162	73	10	56.98	11.55
chr11	8659259	8659446	188	97	14	60.29	11.20
chr11	8703907	8704159	253	135	20	64.39	7.52
chr11	8801274	8801439	166	80	13	54.07	7.81
chr11	8892168	8892408	241	43	16	54.84	6.80
chr11	8985953	8986332	380	117	27	70.69	9.19
chr11	8986359	8986732	374	122	26	67.49	8.35
chr11	9068923	9069087	165	36	15	62.54	9.00
chr11	9075070	9075263	194	87	15	56.67	10.57
chr11	9203728	9203874	147	89	10	51.71	7.67
chr11	9275288	9275470	183	54	14	64.04	9.10
chr11	9335823	9336071	249	127	17	50.91	7.89
chr11	9385782	9386071	290	94	19	54.05	6.03
chr11	9406164	9406345	182	47	15	65.98	8.21
chr11	9559730	9559878	149	111	10	51.17	10.74
chr11	9679245	9679390	146	64	12	54.95	9.28
chr11	9685803	9685995	193	68	15	61.09	7.98
chr11	9780784	9781091	308	96	23	50.26	5.19
chr11	9994170	9994305	136	89	13	77.18	11.50
chr11	10098343	10098517	175	68	10	51.97	9.19
chr11	10156769	10156919	151	67	10	55.47	10.38
chr11	10282877	10283071	195	117	17	104.73	17.90
chr11	10310660	10310934	275	175	20	57.82	5.57
chr11	10316270	10316476	207	132	15	56.03	6.69
chr11	10399258	10399458	201	95	13	51.62	7.70
chr11	10447030	10447185	156	43	10	54.84	8.80
chr11	10566386	10566776	391	274	32	99.05	6.61
chr11	10772701	10773026	326	86	25	111.66	8.56
chr11	10879591	10879863	273	47	17	59.18	7.47
chr11	11351935	11352217	283	66	18	54.39	5.40
chr11	11393838	11394329	492	405	36	89.64	6.24
chr11	11503632	11503921	290	190	24	59.82	5.96
chr11	11643300	11643989	690	92	52	99.42	5.19
chr11	11683056	11683415	360	63	26	53.23	6.35
chr11	11779771	11779942	172	53	15	50.99	6.75
chr11	11862925	11863510	586	467	45	150.60	9.02
chr11	11863541	11863973	433	331	38	144.49	9.93
chr11	12030337	12030582	246	122	20	64.75	8.27
chr11	12066368	12066701	334	237	27	73.35	6.66
chr11	12220040	12220315	276	113	19	55.03	6.80
chr11	12243827	12244035	209	94	18	50.07	5.94
chr11	12309133	12309527	395	101	28	59.57	6.33
chr11	12746313	12746535	223	119	14	63.15	9.35
chr11	12768284	12768566	283	121	19	69.62	7.47
chr11	12867416	12867636	221	95	12	50.56	12.76
chr11	13243830	13244005	176	95	13	66.36	10.58
chr11	13603707	13603883	177	101	11	65.02	12.49
chr11	13690205	13690357	153	81	10	51.65	9.57
chr11	14541591	14541780	190	81	13	64.78	12.66
chr11	15094906	15095045	140	89	10	58.22	8.57
chr11	17283898	17284039	142	95	9	59.54	13.46
chr11	18127618	18127765	148	43	9	55.92	10.63
chr11	18932550	18932690	141	105	8	55.42	12.81
chr11	18955856	18956013	158	44	10	52.95	10.20
chr11	19263556	19263705	150	44	10	53.40	9.80
chr11	19752061	19752283	223	99	13	58.30	9.80
chr11	19829164	19829312	149	106	9	56.87	10.97
chr11	19848489	19848619	131	43	9	55.73	13.11
chr11	19958206	19958352	147	99	9	51.07	11.13
chr11	20745423	20745563	141	46	9	64.80	12.76
chr11	20878904	20879004	101	53	8	60.21	14.73
chr11	23425347	23425489	143	46	10	60.22	11.03
chr11	23426701	23426848	148	107	9	50.48	9.19
chr11	26618833	26618972	140	38	8	55.67	15.37
chr11	27015777	27015910	134	90	8	57.20	15.37
chr11	27327285	27327467	183	79	10	56.47	12.89
chr11	27384528	27384661	134	47	9	64.88	14.58
chr11	27455273	27455401	129	46	8	58.53	17.93
chr11	27493963	27494120	158	96	9	51.19	10.00
chr11	27679655	27679957	303	75	17	69.96	9.87
chr11	27721606	27721836	231	136	16	69.93	11.26
chr11	28244015	28244157	143	96	8	54.93	10.25
chr11	28498726	28498861	136	99	9	56.09	11.77
chr11	28533827	28534012	186	71	11	52.78	8.30
chr11	28628482	28628653	172	45	12	68.22	10.84
chr11	28663528	28663665	138	57	8	56.17	12.81
chr11	28814491	28814647	157	112	9	54.49	10.86
chr11	34196062	34196221	160	106	11	60.09	8.43
chr11	34937802	34938005	204	99	13	77.00	12.89
chr11	34938140	34938282	143	107	9	58.03	10.86
chr11	35044093	35044230	138	94	8	56.17	15.37
chr11	35138452	35138618	167	78	9	52.98	15.53
chr11	35684887	35685010	124	85	9	58.17	9.45
chr11	36235114	36235263	150	104	12	56.69	8.66
chr11	36310257	36310379	123	46	8	51.27	11.89
chr11	36310883	36311037	155	67	10	57.27	12.99
chr11	36603059	36603202	144	58	8	54.69	10.25
chr11	37832963	37833107	145	45	8	51.42	11.73
chr11	41809870	41810012	143	79	8	52.69	12.00
chr11	43333519	43333649	131	39	8	55.72	12.00
chr11	43380606	43380761	156	110	9	50.59	13.61
chr11	44179387	44179528	142	94	8	55.18	12.81
chr11	45047706	45047966	261	123	18	50.94	6.58
chr11	45074889	45075076	188	93	15	50.14	7.26
chr11	45124131	45124389	259	110	20	59.73	7.19
chr11	45265561	45265771	211	96	13	51.13	9.34
chr11	45325971	45326155	185	108	13	55.65	7.70
chr11	45523251	45523459	209	117	15	68.48	11.26
chr11	45710342	45710520	179	59	13	55.15	8.61
chr11	45777959	45778204	246	155	18	58.92	6.06
chr11	45986978	45987087	110	43	10	66.59	11.52
chr11	46010243	46010380	138	94	9	53.77	9.36
chr11	46149448	46149602	155	42	10	58.02	9.45
chr11	46264985	46265324	340	161	25	72.22	6.68
chr11	46579272	46579474	203	93	12	60.26	10.84
chr11	46934181	46934376	196	92	14	59.72	8.98
chr11	46958340	46958535	196	113	13	51.64	8.76
chr11	47754459	47754623	165	76	10	50.87	10.12
chr11	47933008	47933155	148	100	11	52.94	10.60
chr11	48810214	48810387	174	90	15	101.81	24.49
chr11	48817917	48817982	66	33	12	149.01	20.07
chr11	48854743	48854932	190	96	14	72.54	20.22
chr11	48867772	48867873	102	35	16	159.60	36.01
chr11	48882574	48882725	152	81	18	131.96	28.39
chr11	48894753	48894837	85	42	13	111.97	20.89
chr11	50660045	50660174	130	44	8	58.26	17.93
chr11	50689040	50689109	70	35	9	113.52	22.40
chr11	50724701	50724843	143	33	16	111.01	23.23
chr11	51567197	51567341	145	112	19	97.60	17.01
chr11	51568384	51568492	109	62	12	52.99	9.13
chr11	51568922	51568988	67	33	22	245.05	17.14
chr11	51569661	51570028	368	128	43	144.82	13.36
chr11	51570039	51570156	118	80	23	126.77	15.98
chr11	51572053	51572197	145	110	23	89.69	11.66
chr11	51573134	51573198	65	32	30	356.66	18.55
chr11	51573801	51573864	64	32	11	65.67	6.12
chr11	51575574	51575733	160	126	32	146.03	17.49
chr11	51578668	51578910	243	119	45	169.56	15.29
chr11	51579575	51579692	118	55	39	241.14	20.35
chr11	51580845	51581197	353	122	45	141.89	20.54
chr11	51581999	51582235	237	107	32	115.54	14.12
chr11	51582958	51583010	53	26	12	137.26	9.00
chr11	51583418	51583520	103	47	21	126.52	14.74
chr11	51590549	51590613	65	32	10	132.39	18.55
chr11	51591174	51591364	191	133	16	102.33	21.38
chr11	51591467	51591715	249	128	21	129.52	36.93
chr11	51591979	51592109	131	84	17	138.79	31.10
chr11	51592722	51592803	82	41	9	78.73	17.49
chr11	51593119	51593233	115	69	15	125.03	19.44
chr11	55001278	55001395	118	86	8	61.67	15.37
chr11	56099827	56099965	139	94	8	51.70	13.61
chr11	57335369	57335525	157	110	11	54.51	8.75
chr11	57678256	57678400	145	45	10	68.47	15.87
chr11	58338648	58338788	141	36	8	54.42	12.44
chr11	58672704	58672877	174	83	10	58.98	13.03
chr11	58873843	58873962	120	72	9	65.64	15.53
chr11	59744494	59744635	142	42	8	55.18	17.93
chr11	60288290	60288444	155	47	11	80.75	17.93
chr11	60949956	60950085	130	90	8	51.43	10.52
chr11	61188781	61188942	162	114	10	59.38	10.20
chr11	61891583	61891854	272	184	19	69.08	8.31
chr11	61942243	61942366	124	67	8	50.02	9.63
chr11	61960484	61960673	190	98	12	52.39	8.56
chr11	62342807	62343088	282	188	20	52.14	6.11
chr11	62677241	62677451	211	93	18	64.68	9.49
chr11	62742021	62742178	158	112	11	52.72	9.85
chr11	63186483	63186612	130	97	8	58.26	12.81
chr11	63439134	63439342	209	92	16	80.45	9.07
chr11	64360825	64360957	133	86	11	57.60	11.93
chr11	65239134	65239317	184	114	13	51.67	10.88
chr11	66411178	66411414	237	140	15	52.72	9.60
chr11	66466031	66466279	249	76	20	53.37	6.28
chr11	66638693	66639397	705	349	54	74.75	3.62
chr11	66738760	66739058	299	232	24	54.86	5.75
chr11	67730790	67730981	192	86	12	80.10	15.37
chr11	68731467	68731624	158	45	10	58.00	9.63
chr11	71009231	71009376	146	36	9	51.32	11.13
chr11	71175074	71175244	171	116	10	52.18	9.03
chr11	72061003	72061152	150	69	11	79.79	17.01
chr11	72739191	72739342	152	77	9	57.79	11.47
chr11	72897448	72897643	196	119	13	51.05	8.66
chr11	72968037	72968167	131	86	10	59.60	9.96
chr11	74016042	74016187	146	106	9	53.78	11.89
chr11	74513512	74513647	136	42	8	56.68	15.37
chr11	75012259	75012407	149	104	10	52.40	9.49
chr11	75417401	75417536	136	47	8	51.70	11.09
chr11	76465040	76465387	348	101	22	68.43	6.96
chr11	76761774	76761887	114	69	9	50.51	8.50
chr11	77415906	77416048	143	43	10	61.75	13.35
chr11	77426752	77426908	157	110	9	55.30	15.53
chr11	77531823	77532080	258	161	17	61.86	7.38
chr11	77973441	77973592	152	49	10	70.43	14.93
chr11	78840601	78840733	133	45	8	57.31	15.31
chr11	83611822	83611959	138	36	8	52.72	9.28
chr11	84019903	84020031	129	43	8	50.32	12.12
chr11	84310815	84310960	146	101	9	59.76	13.91
chr11	84634039	84634163	125	83	8	55.37	11.34
chr11	84882944	84883083	140	97	9	57.25	12.49
chr11	85142289	85142439	151	61	10	71.96	15.37
chr11	85184043	85184164	122	64	8	58.63	14.58
chr11	85590836	85590971	136	92	9	54.67	9.45
chr11	85636228	85636363	136	57	8	52.07	8.97
chr11	85645951	85646108	158	92	10	55.75	10.93
chr11	85779740	85779875	136	45	9	51.99	10.56
chr11	85972510	85972630	121	74	8	50.21	11.34
chr11	86329992	86330130	139	91	8	55.34	17.64
chr11	86369672	86369810	139	78	8	55.92	10.25
chr11	86424852	86424971	120	44	8	52.12	9.91
chr11	86698446	86698572	127	46	8	50.51	8.00
chr11	86755722	86755866	145	45	8	54.45	10.25
chr11	87974103	87974236	134	92	8	57.20	15.37
chr11	88530436	88530572	137	80	8	52.59	11.47
chr11	89463304	89463422	119	55	9	53.30	9.57
chr11	89597558	89597710	153	110	11	81.36	17.93
chr11	89867957	89868139	183	94	14	89.22	12.24
chr11	89899509	89899649	141	83	8	50.10	8.78
chr11	89911605	89911733	129	45	9	66.37	17.01
chr11	90125039	90125182	144	76	10	69.24	16.05
chr11	90503415	90503528	114	69	8	54.56	12.12
chr11	90855365	90855494	130	41	8	55.99	12.00
chr11	90885669	90885780	112	45	9	54.71	10.91
chr11	90902855	90903010	156	67	10	63.98	10.97
chr11	90917015	90917133	119	46	8	54.83	10.63
chr11	91055069	91055211	143	42	8	50.36	11.21
chr11	91241082	91241248	167	58	12	78.79	13.03
chr11	91463266	91463401	136	76	9	55.02	9.54
chr11	91531769	91531941	173	57	12	53.52	10.99
chr11	91665300	91665462	163	64	12	72.18	12.99
chr11	93234101	93234273	173	58	11	52.86	7.73
chr11	93970691	93970830	140	92	10	60.73	12.76
chr11	93970909	93971034	126	66	10	65.15	14.58
chr11	93971059	93971244	186	46	23	168.41	23.27
chr11	93980548	93980678	131	40	10	58.28	11.25
chr11	94173868	94173998	131	45	9	52.75	8.65
chr11	94227250	94227407	158	65	11	59.56	9.87
chr11	94501934	94502185	252	122	18	57.12	9.05
chr11	94747696	94747857	162	45	11	53.78	8.87
chr11	94800176	94800461	286	220	22	111.70	11.43
chr11	94800573	94800803	231	125	18	93.00	12.66
chr11	94823210	94823408	199	94	14	51.68	6.69
chr11	94833464	94833599	136	90	10	53.95	9.00
chr11	94884278	94884496	219	85	15	57.30	8.45
chr11	94964345	94964505	161	92	11	55.00	7.56
chr11	95474324	95474505	182	84	11	61.10	13.74
chr11	95490861	95491066	206	118	14	66.20	10.66
chr11	95530324	95530438	115	68	8	53.58	11.89
chr11	95656969	95657128	160	83	11	60.46	10.20
chr11	95657165	95657348	184	56	12	62.48	10.29
chr11	95733044	95733162	119	77	8	54.12	12.49
chr11	95803600	95803895	296	117	22	77.79	10.04
chr11	95979118	95979345	228	109	13	56.42	11.25
chr11	96122916	96123144	229	116	14	60.54	13.71
chr11	96133179	96133307	129	86	9	56.67	11.34
chr11	96220794	96220948	155	120	9	55.78	11.09
chr11	96254950	96255114	165	76	10	56.61	11.66
chr11	96278650	96278793	144	42	11	77.95	20.18
chr11	96447459	96447617	159	45	10	51.06	9.80
chr11	96598554	96598696	143	41	8	50.36	11.21
chr11	96598955	96599087	133	77	9	60.00	12.76
chr11	96648579	96648705	127	69	8	59.08	15.37
chr11	96734550	96734761	212	90	13	56.63	9.00
chr11	96931682	96931900	219	99	13	74.37	19.75
chr11	97012651	97012778	128	87	8	52.32	10.63
chr11	97280303	97280445	143	67	10	65.44	12.49
chr11	97353742	97353874	133	87	10	69.85	15.04
chr11	97540874	97541042	169	89	10	53.38	12.87
chr11	97622601	97622801	201	116	12	53.48	10.82
chr11	97725956	97726185	230	114	16	87.32	12.99
chr11	97844248	97844421	174	80	10	51.13	10.74
chr11	98079063	98079397	335	106	24	119.13	12.11
chr11	98130206	98130416	211	80	13	72.52	12.24
chr11	98217596	98217761	166	54	10	67.90	12.81
chr11	98224572	98224711	140	59	9	50.59	10.47
chr11	98327649	98327812	164	56	12	57.29	8.22
chr11	98641197	98641315	119	69	8	60.79	15.12
chr11	98780720	98780853	134	47	10	57.67	11.34
chr11	98830382	98830526	145	108	8	53.03	9.84
chr11	98867268	98867383	116	32	9	69.17	11.73
chr11	99013498	99013641	144	47	9	50.51	8.95
chr11	99295073	99295254	182	66	12	55.68	8.81
chr11	99296366	99296464	99	47	9	58.25	12.09
chr11	99393983	99394138	156	109	9	50.95	9.81
chr11	99546302	99546464	163	106	12	72.63	14.98
chr11	99848233	99848364	132	40	8	51.99	10.86
chr11	99953681	99953816	136	45	8	56.68	10.25
chr11	100237069	100237250	182	96	12	62.20	11.81
chr11	100279811	100279924	114	66	10	82.41	17.21
chr11	100359832	100359956	125	64	9	63.21	15.20
chr11	100772473	100772609	137	83	10	57.75	11.61
chr11	100896302	100896445	144	38	8	51.26	11.60
chr11	101102072	101102220	149	111	11	60.76	9.57
chr11	101509861	101509995	135	63	9	57.11	10.00
chr11	101620919	101621069	151	105	9	61.66	12.60
chr11	101785595	101785989	395	152	28	105.58	9.10
chr11	101918029	101918395	367	266	27	115.17	11.42
chr11	102124554	102124735	182	47	14	68.26	11.18
chr11	102188328	102188533	206	89	14	56.80	10.20
chr11	105204759	105204899	141	93	8	55.42	12.81
chr11	106424231	106424386	156	91	10	70.56	12.81
chr11	106895432	106895550	119	52	8	61.37	15.37
chr11	108078293	108078421	129	45	8	51.70	12.62
chr11	108463928	108464069	142	96	8	55.18	12.81
chr11	111472978	111473108	131	91	9	65.77	14.58
chr11	111779499	111779673	175	68	16	110.69	20.21
chr11	113102697	113102820	124	40	8	59.92	12.81
chr11	114151603	114151744	142	69	8	51.74	9.28
chr11	115014569	115014687	119	42	8	59.09	14.41
chr11	116643776	116643905	130	93	8	57.24	12.44
chr11	117207148	117207282	135	46	8	51.95	11.09
chr11	117320914	117321039	126	78	8	52.86	12.76
chr11	117713251	117713383	133	92	8	52.09	10.97
chr11	118747120	118747271	152	111	9	51.55	9.72
chr11	119982149	119982307	159	77	11	51.28	8.22
chr11	121053616	121053807	192	67	14	99.69	15.37
chr11	121335436	121335566	131	64	8	54.13	11.47
chr11	122527315	122527491	177	71	12	63.14	15.06
chr11	123301114	123301269	156	111	10	54.49	10.47
chr11	123525538	123525673	136	90	9	66.38	15.37
chr11	123611749	123611890	142	46	8	55.18	10.25
chr11	123943273	123943409	137	96	9	58.08	12.49
chr11	124080898	124081032	135	93	8	55.09	12.15
chr11	124380265	124380404	140	39	8	55.67	15.37
chr11	129276547	129276689	143	68	8	54.93	15.37
chr11	129468392	129468529	138	94	10	75.85	15.37
chr11	129721056	129721197	142	44	8	54.60	12.60
chr11	130988555	130988705	151	42	9	62.30	12.81
chr11	131333072	131333193	122	63	8	59.05	14.75
chr12	87547	87694	148	45	12	50.12	9.52
chr12	92684	92888	205	102	14	57.70	9.04
chr12	93033	93160	128	58	10	52.17	9.46
chr12	93196	93356	161	56	15	85.06	12.93
chr12	94395	94491	97	43	9	59.21	12.28
chr12	377386	377545	160	46	10	57.88	11.66
chr12	452088	452255	168	98	9	51.95	10.86
chr12	510669	510852	184	66	12	54.51	8.68
chr12	562543	562632	90	45	9	59.50	13.91
chr12	650179	650362	184	92	14	54.03	8.64
chr12	824701	824837	137	94	9	51.71	8.80
chr12	1059385	1059564	180	133	14	55.16	8.64
chr12	1252210	1252345	136	94	8	56.68	12.81
chr12	1563272	1563403	132	59	8	53.10	11.21
chr12	1714736	1714904	169	72	11	54.53	7.85
chr12	1790427	1790573	147	68	9	54.26	12.12
chr12	2104808	2104959	152	73	9	58.65	11.73
chr12	2364908	2365207	300	74	22	96.44	15.70
chr12	2893053	2893194	142	97	11	67.37	12.32
chr12	2966463	2966664	202	74	18	51.88	6.65
chr12	3091497	3092021	525	438	36	63.78	5.23
chr12	3103730	3104093	364	170	28	52.81	4.03
chr12	3507126	3507226	101	47	8	67.23	17.93
chr12	3807896	3808036	141	59	9	62.90	12.15
chr12	3947974	3948099	126	80	8	53.59	13.03
chr12	4198787	4198922	136	41	8	50.60	10.74
chr12	4273775	4273923	149	42	9	54.89	10.41
chr12	4920365	4920613	249	151	17	67.08	7.75
chr12	5621117	5621262	146	103	11	56.15	8.44
chr12	5865761	5865886	126	62	9	68.24	17.42
chr12	6211518	6211649	132	77	8	53.10	8.97
chr12	6534646	6534776	131	71	9	50.31	11.34
chr12	6586803	6586992	190	93	14	65.98	9.72
chr12	6976289	6976451	163	64	15	53.63	6.72
chr12	7125734	7125889	156	77	10	51.50	9.72
chr12	7175884	7176022	139	47	12	64.82	10.88
chr12	8385107	8385249	143	83	11	60.88	10.74
chr12	8404698	8404843	146	102	9	58.90	11.34
chr12	8599814	8599953	140	39	8	55.67	10.25
chr12	8709724	8709843	120	42	8	54.19	12.62
chr12	8757890	8758024	135	47	10	55.77	10.91
chr12	9506020	9506151	132	41	9	55.10	11.13
chr12	9513285	9513489	205	92	12	61.95	13.23
chr12	9555928	9556054	127	36	9	57.97	13.48
chr12	9573896	9574047	152	47	10	67.90	16.42
chr12	9763267	9763474	208	116	12	76.09	20.49
chr12	10306315	10306450	136	94	9	60.78	11.09
chr12	10704163	10704312	150	111	10	66.09	11.09
chr12	10900509	10900649	141	66	8	50.10	8.78
chr12	11094977	11095118	142	46	8	54.17	12.44
chr12	11919462	11919598	137	44	10	62.01	11.03
chr12	12419838	12420032	195	77	13	60.42	10.43
chr12	12654609	12654757	149	45	9	55.27	10.52
chr12	12876785	12876958	174	104	11	54.62	9.72
chr12	13624472	13624619	148	41	9	54.76	10.31
chr12	13751058	13751203	146	43	9	51.32	9.28
chr12	14611508	14611679	172	61	11	75.86	15.37
chr12	14674267	14674388	122	78	8	51.22	9.81
chr12	15057708	15057840	133	88	8	51.73	8.68
chr12	15218515	15218695	181	115	10	61.52	12.00
chr12	15387576	15387725	150	86	10	71.00	14.93
chr12	15651242	15651388	147	102	9	56.58	12.89
chr12	15671037	15671199	163	117	10	52.71	8.72
chr12	15956851	15956996	146	46	10	51.09	7.50
chr12	15988160	15988323	164	43	10	56.86	11.66
chr12	16035276	16035466	191	92	12	61.10	12.11
chr12	16125469	16125666	198	99	11	52.99	10.65
chr12	16514054	16514264	211	119	14	73.73	10.74
chr12	16908614	16908810	197	97	10	53.47	12.89
chr12	17093687	17093882	196	123	13	68.63	14.07
chr12	17250612	17250736	125	37	9	52.95	11.61
chr12	17269411	17269547	137	100	8	51.45	11.09
chr12	17356920	17357156	237	118	16	57.01	11.70
chr12	17564367	17564511	145	97	9	56.70	12.76
chr12	17858316	17858454	139	80	8	52.48	11.60
chr12	18008706	18008850	145	98	8	54.45	12.81
chr12	18021756	18021940	185	68	12	57.68	7.79
chr12	18120485	18120727	243	96	16	68.14	7.19
chr12	18193047	18193328	282	46	19	91.31	13.49
chr12	18356806	18356958	153	108	10	62.60	14.58
chr12	18378800	18378956	157	115	10	59.45	11.89
chr12	18390870	18391097	228	129	13	59.65	10.29
chr12	18391374	18391643	270	55	16	72.45	8.57
chr12	18436861	18436991	131	87	8	53.74	11.34
chr12	18455599	18455769	171	88	11	65.21	10.10
chr12	18654044	18654204	161	71	10	56.85	15.26
chr12	18736334	18736498	165	47	10	54.72	11.13
chr12	18755115	18755283	169	65	10	57.22	10.10
chr12	18914365	18914510	146	57	10	57.55	8.80
chr12	18929776	18929935	160	116	11	68.24	10.10
chr12	18998158	18998347	190	82	12	52.07	8.50
chr12	19049246	19049547	302	223	21	80.93	9.04
chr12	19283707	19283912	206	99	16	63.02	8.82
chr12	19383404	19383654	251	90	20	92.22	9.59
chr12	19445167	19445271	105	60	10	61.67	11.18
chr12	19478381	19478498	118	71	9	53.03	10.99
chr12	19491300	19491457	158	116	11	53.02	8.50
chr12	19519240	19519409	170	102	14	57.03	8.46
chr12	19675889	19676021	133	85	10	57.33	9.57
chr12	19726907	19727187	281	188	19	55.42	5.97
chr12	19765272	19765577	306	83	22	82.35	8.55
chr12	19879610	19879908	299	216	20	77.27	9.34
chr12	19959420	19959585	166	40	11	50.61	8.44
chr12	19981014	19981328	315	218	22	78.23	8.35
chr12	19989296	19989714	419	152	27	92.64	9.04
chr12	20081142	20081298	157	61	9	50.35	11.66
chr12	20288448	20288705	258	213	17	66.07	7.90
chr12	20313800	20313955	156	103	11	63.11	8.80
chr12	20489697	20489835	139	47	8	53.27	11.87
chr12	20504986	20505129	144	96	10	52.54	10.74
chr12	20522269	20522633	365	129	27	103.43	11.34
chr12	20678006	20678172	167	122	11	58.93	12.00
chr12	20704846	20705055	210	88	17	99.04	12.42
chr12	20768788	20768909	122	77	8	54.34	12.89
chr12	20834415	20834543	129	82	10	54.34	8.62
chr12	20930197	20930561	365	79	23	108.93	11.03
chr12	20936743	20936912	170	47	13	63.44	9.65
chr12	20960481	20960624	144	72	9	51.17	10.93
chr12	21271363	21271505	143	46	8	53.10	14.58
chr12	21386691	21386830	140	81	9	54.64	9.72
chr12	21540297	21540442	146	101	9	50.99	11.03
chr12	21654774	21655036	263	121	20	84.79	7.80
chr12	21655050	21655228	179	70	13	58.21	7.85
chr12	21827199	21827431	233	150	19	85.37	10.27
chr12	21840754	21840997	244	149	18	74.91	7.70
chr12	21847525	21847768	244	115	19	100.17	9.87
chr12	21991718	21991855	138	84	10	52.77	11.83
chr12	22095053	22095247	195	84	15	63.73	12.08
chr12	22160927	22161176	250	44	17	65.67	7.61
chr12	22169426	22169571	146	83	10	60.89	13.35
chr12	22199472	22199702	231	140	16	56.30	6.69
chr12	22255282	22255432	151	103	11	51.53	9.16
chr12	22492749	22492924	176	42	11	51.48	7.61
chr12	22621283	22621476	194	84	11	66.26	14.07
chr12	22671931	22672096	166	67	10	63.69	13.91
chr12	23003299	23003408	110	48	8	50.73	10.47
chr12	23168292	23168471	180	104	10	57.15	12.89
chr12	23369115	23369270	156	47	10	50.25	10.99
chr12	23477900	23478043	144	39	11	57.67	8.62
chr12	23977400	23977548	149	35	9	53.38	14.01
chr12	24118123	24118336	214	46	14	63.69	10.47
chr12	24425995	24426156	162	53	12	70.72	10.74
chr12	24453920	24454068	149	43	11	59.39	9.28
chr12	24600809	24600930	122	77	9	51.50	7.79
chr12	24669167	24669303	137	75	9	58.08	14.58
chr12	24777926	24778104	179	98	12	66.72	12.76
chr12	24778215	24778389	175	84	11	60.75	9.36
chr12	24956393	24956530	138	92	10	53.66	9.07
chr12	24994781	24994891	111	63	9	54.19	9.14
chr12	25238295	25238536	242	105	15	50.69	7.08
chr12	25451403	25451592	190	97	13	65.57	11.25
chr12	25522420	25522659	240	193	16	61.46	7.61
chr12	25539017	25539389	373	260	24	53.78	5.30
chr12	25616340	25616458	119	61	9	53.01	11.07
chr12	25772603	25772768	166	85	12	56.72	8.22
chr12	25839386	25839567	182	51	14	51.46	7.11
chr12	25860037	25860369	333	100	20	70.05	8.06
chr12	26037408	26037961	554	292	41	123.45	7.04
chr12	26255980	26256081	102	47	9	52.88	10.81
chr12	26267018	26267326	309	97	21	64.51	6.34
chr12	26267432	26267614	183	71	14	54.31	8.64
chr12	26896962	26897098	137	44	10	50.53	8.33
chr12	26913801	26913973	173	69	12	56.28	10.04
chr12	26953899	26954119	221	132	15	61.25	8.94
chr12	26966920	26967081	162	54	11	51.35	8.39
chr12	27090761	27090956	196	86	15	69.09	10.67
chr12	27166925	27167153	229	131	17	70.37	8.76
chr12	27600864	27600978	115	67	8	58.28	13.61
chr12	27616279	27616410	132	90	8	52.35	13.17
chr12	29302812	29302957	146	100	9	55.66	12.49
chr12	29324926	29325066	141	94	8	50.47	13.31
chr12	29886087	29886207	121	44	8	56.11	13.46
chr12	31227192	31227335	144	44	9	64.14	12.81
chr12	31418825	31418959	135	87	8	50.85	10.74
chr12	33080095	33080235	141	89	8	55.42	12.81
chr12	33187142	33187284	143	104	8	51.50	9.28
chr12	33228473	33228631	159	63	11	79.54	12.81
chr12	34837539	34837692	154	113	18	92.82	16.83
chr12	34841434	34841601	168	130	13	60.43	11.55
chr12	34842103	34842173	71	35	10	78.84	10.68
chr12	34842750	34842946	197	78	16	57.26	14.11
chr12	34846899	34846975	77	38	39	504.97	39.40
chr12	34847560	34847677	118	74	14	75.92	13.54
chr12	34848419	34848534	116	28	11	54.40	10.74
chr12	38008590	38008677	88	44	12	101.57	19.44
chr12	38016357	38016482	126	59	17	136.29	25.28
chr12	38093920	38094105	186	62	12	64.86	18.22
chr12	38595826	38595931	106	42	9	55.65	10.58
chr12	39510701	39510840	140	93	8	51.84	11.47
chr12	39836310	39836583	274	47	17	75.33	8.10
chr12	41400062	41400203	142	32	8	53.76	9.84
chr12	41481141	41481296	156	54	9	61.04	12.81
chr12	41581931	41582082	152	94	9	53.00	10.10
chr12	41583565	41583714	150	105	10	60.55	9.72
chr12	41864519	41864662	144	109	9	59.00	11.21
chr12	42009370	42009518	149	101	9	60.31	12.00
chr12	42101167	42101348	182	93	10	64.01	15.37
chr12	42457145	42457269	125	81	8	59.64	15.37
chr12	42605445	42605567	123	79	8	50.29	11.55
chr12	42782841	42782971	131	97	9	56.79	9.63
chr12	43233626	43233738	113	35	8	54.19	11.89
chr12	44054402	44054583	182	107	12	67.68	11.34
chr12	44143189	44143328	140	40	9	60.51	13.61
chr12	44200269	44200423	155	57	11	63.79	12.42
chr12	44432155	44432312	158	57	10	57.24	13.23
chr12	45429789	45429925	137	91	8	56.42	12.81
chr12	45609629	45609791	163	119	13	64.23	8.06
chr12	45610290	45610525	236	190	16	63.54	7.75
chr12	46090711	46090878	168	88	12	56.17	8.22
chr12	46150464	46150613	150	104	12	78.15	19.25
chr12	46430966	46431122	157	43	9	54.09	12.89
chr12	46443266	46443404	139	58	9	58.71	12.89
chr12	46737241	46737388	148	46	9	56.72	10.86
chr12	46924686	46924993	308	221	20	79.84	9.42
chr12	46985809	46985952	144	76	9	52.52	11.34
chr12	47225355	47225633	279	214	23	114.70	16.51
chr12	47286133	47286278	146	108	9	53.78	9.91
chr12	47535515	47535657	143	90	11	60.55	12.18
chr12	47567909	47568086	178	94	10	50.23	8.95
chr12	47727339	47727506	168	74	10	51.16	10.38
chr12	47788247	47788403	157	95	11	50.97	8.06
chr12	47920299	47920437	139	81	8	50.22	10.86
chr12	48160677	48160998	322	268	24	66.97	6.35
chr12	48336571	48336992	422	103	27	52.77	4.21
chr12	48473072	48473187	116	76	8	53.96	14.14
chr12	48550790	48550955	166	94	11	50.02	6.94
chr12	48592051	48592320	270	60	17	63.27	6.58
chr12	49035478	49035626	149	47	12	52.23	8.92
chr12	49110342	49110673	332	238	27	73.52	5.81
chr12	49147962	49148263	302	186	22	63.77	7.56
chr12	49159666	49159881	216	127	17	52.04	6.98
chr12	49351438	49351725	288	76	18	54.62	5.52
chr12	49524516	49524683	168	90	12	51.75	8.71
chr12	49658640	49658807	168	48	14	53.05	6.77
chr12	49677392	49677570	179	82	13	51.50	6.84
chr12	49872929	49873167	239	100	17	72.51	8.11
chr12	50050912	50051162	251	189	19	53.66	6.92
chr12	50222111	50222299	189	74	15	51.77	8.46
chr12	50248237	50248512	276	109	16	60.64	8.62
chr12	50372784	50373081	298	126	25	76.86	6.18
chr12	50418912	50419283	372	97	29	135.83	12.18
chr12	50758652	50758732	81	40	8	60.68	12.76
chr12	50898951	50899387	437	300	28	90.21	7.38
chr12	51067420	51067530	111	45	8	56.54	10.41
chr12	51244333	51244541	209	86	13	68.53	13.11
chr12	51419648	51419940	293	150	24	90.01	8.73
chr12	51425649	51425830	182	103	13	57.07	9.10
chr12	52137296	52137511	216	93	14	70.54	12.11
chr12	52228341	52228551	211	64	17	50.51	6.64
chr12	52345885	52346037	153	43	16	91.86	10.60
chr12	52586836	52587223	388	116	32	58.94	5.65
chr12	53170779	53170981	203	84	14	50.41	6.65
chr12	53491738	53491955	218	154	18	57.03	6.08
chr12	53624831	53625108	278	224	23	53.49	5.61
chr12	53693635	53694021	387	293	28	68.73	6.41
chr12	54333044	54333299	256	168	20	59.34	6.18
chr12	54566943	54567177	235	96	16	52.92	6.41
chr12	54867162	54867325	164	119	10	50.46	9.96
chr12	55191331	55191463	133	87	8	52.46	8.87
chr12	55282312	55282463	152	88	11	81.67	15.37
chr12	55428066	55428223	158	111	9	56.74	11.60
chr12	55786147	55786358	212	123	14	79.69	10.00
chr12	55873669	55873824	156	47	9	60.88	15.31
chr12	56025419	56025606	188	89	13	58.39	6.89
chr12	56162237	56162397	161	45	12	55.13	7.70
chr12	56289242	56289409	168	92	12	59.42	8.81
chr12	56325780	56326221	442	243	31	85.39	5.94
chr12	56553399	56553514	116	61	15	92.28	12.83
chr12	56582673	56582820	148	93	10	54.93	10.04
chr12	57032153	57032223	71	35	8	70.78	10.47
chr12	57037197	57037377	181	89	12	52.73	10.96
chr12	57265385	57265594	210	121	12	73.57	14.75
chr12	57311302	57311438	137	56	8	56.42	12.81
chr12	57337006	57337147	142	59	8	55.03	12.76
chr12	57680312	57680451	140	103	8	54.67	9.96
chr12	57984931	57985082	152	71	11	56.55	8.87
chr12	58392381	58392522	142	47	8	50.22	13.31
chr12	58860833	58860966	134	47	8	56.62	10.08
chr12	61009483	61009607	125	72	8	57.77	14.58
chr12	61283104	61283247	144	58	8	54.69	12.81
chr12	62585704	62585835	132	91	8	50.21	10.31
chr12	62653875	62654004	130	45	8	52.88	13.17
chr12	63997209	63997347	139	91	8	55.92	12.81
chr12	64615625	64615757	133	47	8	55.20	9.60
chr12	64616355	64616486	132	68	8	53.48	11.34
chr12	65672738	65672883	146	105	9	53.42	9.81
chr12	65940035	65940176	142	41	9	54.83	9.91
chr12	66187767	66187930	164	68	10	66.17	12.15
chr12	66316095	66316237	143	74	8	54.93	12.81
chr12	67501677	67501803	127	46	8	59.08	17.93
chr12	69202170	69202360	191	104	11	53.80	10.47
chr12	69864127	69864274	148	95	9	55.14	12.49
chr12	69888831	69888992	162	120	9	59.59	12.81
chr12	69948536	69948676	141	46	8	55.42	15.37
chr12	70004620	70004790	171	87	12	75.02	12.37
chr12	70759491	70759615	125	79	8	53.13	12.76
chr12	73628322	73628466	145	45	8	52.22	14.41
chr12	74686299	74686418	120	44	8	61.08	12.81
chr12	75369867	75370007	141	55	8	55.42	15.37
chr12	76257560	76257701	142	44	8	51.74	11.60
chr12	76645962	76646111	150	76	9	62.56	15.37
chr12	76953208	76953369	162	97	10	59.38	14.29
chr12	79667527	79667662	136	104	8	51.33	10.97
chr12	79955641	79955807	167	65	10	55.73	9.63
chr12	82867280	82867425	146	42	9	63.61	15.37
chr12	83515864	83516008	145	104	8	54.45	12.81
chr12	84639977	84640104	128	45	8	58.80	15.37
chr12	86260039	86260183	145	66	8	54.45	12.81
chr12	86406919	86407048	130	87	8	58.26	10.25
chr12	88577839	88577998	160	38	11	79.25	12.81
chr12	88974218	88974357	140	42	8	53.83	14.58
chr12	89238385	89238512	128	47	8	58.80	15.37
chr12	90804539	90804677	139	93	8	55.92	12.81
chr12	92027972	92028113	142	103	8	55.18	12.81
chr12	92294861	92295002	142	41	8	55.18	12.81
chr12	92863666	92863817	152	111	11	81.67	15.37
chr12	93714959	93715099	141	95	9	53.31	9.45
chr12	94071275	94071408	134	38	8	56.19	14.93
chr12	94484659	94484802	144	104	8	52.86	14.58
chr12	94495675	94495851	177	94	12	62.36	11.52
chr12	95043464	95043589	126	52	8	53.59	13.03
chr12	95834096	95834242	147	103	9	59.94	16.42
chr12	96587920	96587996	77	38	8	77.10	14.98
chr12	96877927	96878040	114	59	8	54.56	10.10
chr12	97300817	97300960	144	107	8	54.69	12.81
chr12	98373363	98373507	145	99	8	54.45	10.25
chr12	99045997	99046138	142	45	8	55.18	15.37
chr12	100377933	100378062	130	47	8	55.99	12.00
chr12	100750734	100750945	212	79	14	71.57	13.84
chr12	100967649	100967856	208	100	15	70.33	14.93
chr12	101002124	101002260	137	58	8	55.42	12.44
chr12	101161763	101161921	159	121	10	58.14	9.72
chr12	102027476	102027616	141	102	10	74.91	15.37
chr12	103270343	103270462	120	43	8	58.79	12.00
chr12	104142776	104142921	146	99	9	50.32	10.84
chr12	105102912	105103098	187	70	12	52.48	9.85
chr12	105142573	105142720	148	47	9	52.20	9.63
chr12	105501634	105501773	140	63	8	54.25	14.75
chr12	105630041	105630184	144	98	8	52.45	12.00
chr12	105942396	105942551	156	64	9	55.13	13.17
chr12	106617955	106618088	134	90	9	58.92	14.58
chr12	106626960	106627143	184	98	11	57.72	12.87
chr12	107702853	107702986	134	93	9	63.52	11.73
chr12	107848317	107848491	175	95	10	55.00	13.87
chr12	108470357	108470498	142	103	8	52.53	14.24
chr12	109490589	109490700	112	65	8	52.86	13.23
chr12	109535730	109535900	171	125	12	55.04	8.16
chr12	109938456	109938594	139	43	10	72.22	14.24
chr12	110352168	110352397	230	149	17	72.87	7.85
chr12	110422402	110422524	123	45	9	65.53	15.87
chr12	110458498	110458621	124	81	8	55.26	11.21
chr12	110783982	110784121	140	71	15	87.43	13.00
chr12	111440787	111440913	127	85	8	50.51	10.00
chr12	112303733	112303844	112	44	9	72.91	17.42
chr12	113376223	113376345	123	84	8	50.29	9.63
chr12	113659300	113659515	216	91	14	67.39	9.80
chr12	113758191	113758393	203	98	15	60.18	8.26
chr12	114121697	114121853	157	80	12	65.48	10.91
chr12	114173080	114173216	137	95	9	54.74	9.54
chr12	114313052	114313151	100	54	8	55.52	10.93
chr12	116400554	116400707	154	60	9	61.54	15.37
chr12	116872013	116872159	147	104	11	76.47	15.53
chr12	117058275	117058412	138	92	8	50.47	10.86
chr12	117065990	117066142	153	46	10	54.93	10.38
chr12	117175891	117176092	202	109	12	55.76	13.06
chr12	117536166	117536317	152	101	13	61.80	9.55
chr12	118454503	118454659	157	56	9	51.80	14.14
chr12	118547085	118547235	151	105	9	51.10	9.54
chr12	119520366	119520539	174	88	10	52.57	12.99
chr12	120196909	120197068	160	117	10	51.78	10.04
chr12	120732344	120732531	188	46	15	80.60	9.35
chr12	121022221	121022386	166	46	11	52.73	7.39
chr12	121370241	121370370	130	82	9	53.35	10.47
chr12	122199561	122199707	147	44	11	54.67	8.22
chr12	122812384	122812546	163	101	10	52.71	12.21
chr12	122838017	122838138	122	47	8	52.57	12.24
chr12	122890377	122890517	141	43	9	54.37	9.72
chr12	123450915	123451168	254	154	19	53.99	6.16
chr12	124168035	124168210	176	75	13	64.14	10.13
chr12	124221957	124222073	117	32	9	51.67	9.00
chr12	125122765	125122968	204	95	13	51.52	7.80
chr12	126018150	126018322	173	62	10	59.66	10.97
chr12	127716831	127716965	135	98	8	56.94	12.81
chr12	128419909	128420067	159	73	9	60.15	15.31
chr12	128579864	128579995	132	42	8	53.87	11.47
chr12	129688068	129688206	139	38	8	50.22	8.68
chr12	130319107	130319272	166	104	9	52.00	12.89
chr12	131024680	131024825	146	99	10	72.69	15.12
chr12	131086991	131087114	124	79	8	56.43	16.23
chr12	131922198	131922380	183	111	11	56.79	12.53
chr12	132144182	132144309	128	45	8	58.80	15.37
chr12	132434002	132434213	212	128	14	60.81	8.50
chr12	132647743	132648002	260	107	18	55.80	6.09
chr12	132816098	132816216	119	76	11	93.38	17.93
chr12	132956744	132956906	163	84	11	62.71	10.93
chr12	133819326	133819469	144	56	8	54.11	12.60
chr13	20570926	20571068	143	70	8	54.93	12.81
chr13	26294005	26294129	125	43	8	59.64	15.37
chr13	27844739	27844876	138	79	8	51.20	8.87
chr13	28051387	28051512	126	81	8	52.15	10.41
chr13	28681650	28681828	179	95	10	64.71	15.37
chr13	30717264	30717445	182	65	11	56.65	8.87
chr13	31592899	31593061	163	69	10	62.14	15.36
chr13	31735960	31736100	141	98	8	55.42	10.25
chr13	41768400	41768532	133	78	8	57.46	10.25
chr13	42535178	42535316	139	45	9	63.00	14.41
chr13	42846696	42846823	128	94	8	58.80	12.81
chr13	44924103	44924245	143	87	8	54.93	10.25
chr13	47128057	47128196	140	78	8	55.52	12.76
chr13	48892502	48892647	146	46	9	54.52	10.10
chr13	52419332	52419448	117	46	8	57.29	13.46
chr13	52573840	52573977	138	92	8	52.34	11.47
chr13	54545979	54546118	140	93	8	50.34	8.78
chr13	57720162	57720256	95	47	8	68.31	20.49
chr13	59480346	59480455	110	59	8	64.17	15.37
chr13	62968714	62968851	138	81	8	56.17	12.81
chr13	64944666	64944812	147	103	9	63.34	12.81
chr13	69420459	69420576	118	74	8	61.67	15.37
chr13	72926540	72926685	146	65	9	63.61	12.81
chr13	86604415	86604558	144	103	8	54.69	15.37
chr13	95620868	95620997	130	36	8	58.26	10.25
chr13	95932091	95932256	166	104	10	67.90	15.37
chr13	96687031	96687176	146	101	9	63.61	15.37
chr13	102961463	102961608	146	27	9	63.61	15.37
chr13	109812154	109812291	138	47	8	54.74	14.75
chr13	110313985	110314108	124	36	8	59.92	15.37
chr13	110528306	110528461	156	39	9	55.54	11.09
chr13	110806664	110806791	128	82	8	50.25	12.00
chr13	111695996	111696132	137	41	8	51.08	8.78
chr13	111820534	111820631	98	47	8	53.46	15.70
chr13	112182601	112182729	129	68	8	50.66	10.20
chr13	113480458	113480584	127	80	8	55.20	11.47
chr13	114090246	114090391	146	44	12	70.14	12.76
chr13	114776351	114776491	141	76	9	54.37	11.66
chr13	114991433	114991608	176	113	10	61.25	16.23
chr14	19025625	19025708	84	42	8	60.98	12.86
chr14	19036044	19036195	152	52	12	50.10	7.60
chr14	19038400	19038465	66	33	13	134.29	13.40
chr14	19042614	19042775	162	126	12	51.77	8.40
chr14	19109331	19109501	171	79	12	56.93	8.50
chr14	19890549	19890643	95	47	8	68.31	20.49
chr14	20898006	20898155	150	37	10	57.15	8.95
chr14	21109097	21109228	132	85	8	57.72	10.25
chr14	21661272	21661507	236	107	13	66.71	14.29
chr14	22418854	22418986	133	46	8	57.46	12.81
chr14	22616537	22616663	127	41	8	59.08	12.81
chr14	23146815	23146954	140	96	8	55.67	10.25
chr14	23425843	23425988	146	74	10	53.85	12.86
chr14	23790862	23791017	156	47	11	56.38	10.58
chr14	23853732	23853956	225	126	20	64.67	14.28
chr14	23856744	23856874	131	39	15	76.64	14.21
chr14	23862882	23863020	139	66	13	61.00	9.67
chr14	23882891	23883122	232	135	47	269.14	22.04
chr14	23884244	23884364	121	30	28	185.02	13.33
chr14	23885362	23885599	238	113	18	51.44	9.51
chr14	23966778	23966936	159	116	10	62.73	15.20
chr14	24701200	24701380	181	74	11	51.57	10.99
chr14	24871462	24871641	180	65	11	51.48	9.35
chr14	25070484	25070615	132	43	8	55.46	14.41
chr14	25361989	25362161	173	127	11	75.59	12.81
chr14	26040036	26040169	134	46	8	57.20	10.25
chr14	30757394	30757524	131	46	8	57.99	12.81
chr14	31494795	31494927	133	42	8	50.65	12.62
chr14	31865266	31865410	145	39	8	53.03	14.75
chr14	31889664	31889820	157	44	10	56.37	9.19
chr14	31962095	31962240	146	72	9	60.64	14.24
chr14	32163924	32164052	129	71	8	58.53	10.25
chr14	32597207	32597350	144	44	8	54.69	12.81
chr14	34314936	34315063	128	45	8	53.41	10.97
chr14	34420198	34420315	118	84	8	51.39	9.54
chr14	34529072	34529179	108	47	8	50.50	11.90
chr14	35097584	35097740	157	82	12	67.75	14.69
chr14	35326786	35326996	211	111	10	55.20	16.81
chr14	35425309	35425419	111	47	8	61.96	14.58
chr14	35591579	35591747	169	114	11	64.86	11.89
chr14	35761782	35761927	146	86	9	54.15	10.00
chr14	37641737	37641895	159	60	9	55.23	11.21
chr14	37667113	37667263	151	80	9	62.14	12.76
chr14	38594928	38595074	147	30	9	63.34	12.81
chr14	38678958	38679120	163	118	13	76.51	10.20
chr14	39305297	39305439	143	34	9	53.48	9.63
chr14	39499797	39499933	137	44	8	56.42	12.81
chr14	39736636	39736779	144	45	8	54.69	12.81
chr14	39911090	39911226	137	76	8	53.37	14.07
chr14	42580803	42580927	125	78	8	55.37	11.34
chr14	44255706	44255873	168	83	9	58.20	15.37
chr14	45670840	45670996	157	47	9	60.80	15.37
chr14	46360982	46361185	204	98	10	59.25	17.93
chr14	47574342	47574454	113	70	8	63.21	12.81
chr14	47641227	47641367	141	95	8	55.42	12.81
chr14	49498782	49498917	136	89	8	56.68	12.81
chr14	50087286	50087396	111	42	8	56.18	12.37
chr14	50155079	50155208	130	86	9	63.38	11.34
chr14	50335051	50335192	142	94	9	54.83	11.89
chr14	50888114	50888263	150	104	9	62.56	10.25
chr14	50998826	50998956	131	41	9	63.08	13.61
chr14	51487154	51487314	161	84	9	50.50	10.00
chr14	51706905	51707067	163	71	10	66.43	14.58
chr14	51818816	51818946	131	47	8	51.52	10.63
chr14	52117933	52118093	161	115	11	65.75	11.55
chr14	52118846	52119036	191	97	12	66.70	11.66
chr14	52226775	52226875	101	47	8	67.23	17.93
chr14	52529927	52530068	142	98	8	50.22	11.09
chr14	53619036	53619186	151	99	10	55.81	10.47
chr14	55493651	55493943	293	63	19	94.19	12.24
chr14	55507627	55507811	185	95	12	68.72	13.74
chr14	55604949	55605141	193	100	11	53.35	12.21
chr14	55740609	55740764	156	99	10	52.47	8.30
chr14	55896829	55896973	145	43	9	53.32	11.66
chr14	56306323	56306428	106	58	8	51.42	12.00
chr14	56437634	56437756	123	62	8	50.29	11.55
chr14	56529871	56530038	168	82	9	52.75	11.09
chr14	56634666	56634883	218	123	12	68.31	13.76
chr14	56919864	56920034	171	93	10	66.46	15.31
chr14	57459215	57459335	121	73	9	61.69	10.10
chr14	57735091	57735273	183	91	12	73.70	15.04
chr14	57892271	57892415	145	38	8	52.22	12.00
chr14	58252112	58252236	125	84	8	54.98	11.21
chr14	58618606	58618890	285	105	18	82.86	10.12
chr14	58969115	58969282	168	94	9	55.29	14.24
chr14	58992445	58992616	172	106	11	75.08	17.64
chr14	59000372	59000475	104	40	8	66.18	17.93
chr14	59154284	59154419	136	46	9	51.04	12.00
chr14	59177944	59178091	148	102	9	52.20	11.55
chr14	59217509	59217778	270	110	19	79.51	9.59
chr14	59602578	59602717	140	45	8	55.67	10.25
chr14	59876242	59876396	155	109	9	58.80	14.41
chr14	59930613	59930820	208	124	14	75.02	12.64
chr14	60153914	60154099	186	96	10	54.13	14.43
chr14	60200364	60200500	137	82	9	58.47	10.52
chr14	60435167	60435309	143	96	8	54.79	10.20
chr14	60658662	60658759	98	47	8	52.78	15.36
chr14	61104114	61104225	112	53	9	60.68	10.93
chr14	61447752	61447967	216	116	12	56.12	12.32
chr14	61456285	61456420	136	94	9	57.97	10.31
chr14	62056983	62057117	135	68	9	50.69	10.12
chr14	62156545	62156701	157	53	13	89.98	16.83
chr14	62177636	62177759	124	82	8	59.92	15.37
chr14	62838618	62838774	157	78	9	54.49	13.03
chr14	62860338	62860517	180	43	14	103.51	17.93
chr14	63229051	63229206	156	45	11	64.69	12.76
chr14	63489539	63489672	134	87	8	57.20	12.81
chr14	63768697	63768842	146	65	10	66.33	13.03
chr14	64320020	64320168	149	47	9	51.94	9.63
chr14	64388720	64388929	210	110	11	54.79	13.74
chr14	64505301	64505427	127	42	8	57.64	12.29
chr14	64575662	64575827	166	57	11	63.11	13.11
chr14	64761162	64761325	164	116	11	57.91	8.23
chr14	64908094	64908258	165	64	11	60.99	8.87
chr14	64921522	64921652	131	84	9	50.90	9.87
chr14	65381229	65381377	149	41	10	60.04	11.44
chr14	65994960	65995140	181	103	12	83.08	15.37
chr14	66974487	66974685	199	123	15	60.95	8.00
chr14	67064236	67064387	152	62	9	55.71	15.20
chr14	67707832	67708019	188	86	13	63.00	10.58
chr14	68495240	68495415	176	93	13	94.52	15.37
chr14	68810946	68811100	155	58	13	73.34	10.66
chr14	68937797	68937900	104	41	9	67.59	14.14
chr14	69704180	69704325	146	81	9	51.66	11.23
chr14	70512810	70512956	147	99	10	55.88	10.20
chr14	70855012	70855147	136	38	8	52.07	11.21
chr14	70956933	70957123	191	87	11	62.05	12.62
chr14	70963393	70963554	162	49	12	80.86	19.75
chr14	71373876	71374085	210	95	13	57.83	10.66
chr14	71831560	71831717	158	42	9	58.97	12.29
chr14	72072779	72072966	188	101	12	57.98	11.34
chr14	72176282	72176398	117	44	9	62.61	14.01
chr14	72540978	72541120	143	97	8	53.10	12.15
chr14	75445029	75445342	314	47	23	54.51	5.62
chr14	75469252	75469424	173	46	13	69.60	11.07
chr14	75593779	75594002	224	100	14	72.40	9.28
chr14	75642766	75643112	347	223	25	96.19	10.27
chr14	75760812	75760957	146	103	12	58.82	10.08
chr14	76050287	76050452	166	49	12	58.32	9.92
chr14	76446810	76447039	230	106	17	54.68	7.77
chr14	76615353	76615449	97	41	8	51.08	10.99
chr14	76874279	76874395	117	69	9	51.67	9.00
chr14	77302735	77302873	139	91	9	52.48	9.11
chr14	77625271	77625470	200	78	13	51.86	7.70
chr14	78185261	78185420	160	60	11	61.59	12.21
chr14	79789289	79789432	144	97	8	50.12	11.21
chr14	81086151	81086287	137	101	8	56.42	10.25
chr14	81332615	81332750	136	47	9	66.38	15.37
chr14	81422137	81422281	145	45	8	52.22	9.60
chr14	81544996	81545133	138	89	8	56.17	15.37
chr14	81999977	82000124	148	109	9	56.72	15.20
chr14	82126370	82126510	141	71	8	55.42	12.81
chr14	82741091	82741234	144	94	8	53.27	12.29
chr14	82897766	82897907	142	97	8	55.18	12.81
chr14	83684026	83684156	131	59	8	57.99	12.81
chr14	84173113	84173214	102	41	8	66.87	15.37
chr14	85435723	85435865	143	67	8	54.93	12.81
chr14	85578790	85578948	159	66	9	59.67	15.12
chr14	86312465	86312615	151	41	9	62.30	12.81
chr14	87635598	87635733	136	93	8	56.53	12.76
chr14	87859554	87859685	132	84	8	57.72	15.37
chr14	88572154	88572294	141	46	8	51.60	13.76
chr14	89290953	89291127	175	132	15	101.45	16.33
chr14	89805908	89806069	162	118	11	63.39	11.03
chr14	90254544	90254717	174	76	11	61.83	11.44
chr14	90358646	90358801	156	75	10	58.14	9.54
chr14	90864607	90864792	186	71	14	62.50	12.84
chr14	91193461	91193609	149	45	11	51.28	10.27
chr14	91650377	91650566	190	142	13	59.23	8.50
chr14	91863482	91863655	174	81	13	53.96	8.16
chr14	92020945	92021111	167	56	10	58.96	10.41
chr14	92302881	92303049	169	46	10	54.87	9.54
chr14	92607774	92607922	149	103	9	61.70	12.44
chr14	92701917	92702085	169	95	10	54.49	11.34
chr14	92958754	92958930	177	76	13	53.97	8.31
chr14	93272706	93272825	120	45	8	60.06	12.44
chr14	93295441	93295597	157	59	9	56.55	11.47
chr14	93430772	93430976	205	110	14	51.02	6.80
chr14	93636670	93636848	179	105	12	52.63	10.81
chr14	93877762	93877885	124	46	8	59.92	12.81
chr14	94492869	94493083	215	101	16	59.47	7.68
chr14	94981715	94982063	349	238	19	58.73	8.35
chr14	95330812	95331016	205	110	13	53.81	10.96
chr14	95576669	95576774	106	58	8	64.46	14.93
chr14	96329779	96329919	141	41	8	50.10	8.78
chr14	96617541	96617665	125	52	8	50.07	7.77
chr14	97230469	97230602	134	89	8	57.20	12.81
chr14	97494048	97494197	150	45	12	68.82	12.76
chr14	97935783	97935913	131	76	8	55.32	14.24
chr14	98310672	98310840	169	67	11	58.78	10.38
chr14	99119840	99119980	141	95	8	50.47	11.09
chr14	99312502	99312638	137	74	9	51.08	8.65
chr14	100659175	100659360	186	113	14	51.37	7.25
chr14	100706052	100706260	209	88	13	52.55	8.16
chr14	101907708	101907877	170	103	12	65.47	10.12
chr14	102149757	102149909	153	107	10	59.73	11.66
chr14	102216198	102216330	133	66	8	57.46	12.81
chr14	102351664	102351878	215	104	16	55.05	7.11
chr14	102771335	102771516	182	88	12	53.41	11.18
chr14	103150226	103150341	116	52	8	51.97	11.44
chr14	103405810	103406032	223	120	19	66.80	6.58
chr14	103430509	103430658	150	51	11	52.93	8.06
chr14	103650462	103650711	250	93	18	79.47	8.44
chr14	103739425	103739558	134	47	10	50.08	8.06
chr14	103859392	103859536	145	34	9	51.24	11.03
chr14	104118051	104118223	173	125	12	52.21	9.14
chr14	104153444	104153554	111	71	10	57.70	10.74
chr14	104223537	104223732	196	112	11	50.54	11.61
chr14	104619731	104620009	279	178	29	54.44	6.97
chr14	104917543	104917734	192	94	14	73.86	11.43
chr14	104982644	104982912	269	175	19	57.59	5.92
chr14	105698707	105698795	89	44	25	328.22	64.05
chr14	105708051	105708323	273	91	16	76.58	9.28
chr14	105899604	105899759	156	46	12	51.65	6.92
chr14	106043741	106043879	139	46	9	55.63	11.89
chr14	106049018	106049350	333	117	42	241.42	20.68
chr14	106083597	106083738	142	97	8	53.34	14.58
chr14	106102202	106102367	166	69	10	60.93	13.03
chr14	106166181	106166284	104	45	9	67.98	14.29
chr14	106285137	106285282	146	60	10	53.53	9.57
chr14	106938639	106938770	132	96	10	71.55	15.53
chr14	107032272	107032414	143	99	9	51.76	11.03
chr14	107161643	107161778	136	77	20	111.31	15.19
chr14	107287435	107287564	130	84	8	55.58	14.24
chr15	20026064	20026202	139	95	11	85.92	15.37
chr15	20309927	20310067	141	98	13	106.88	28.18
chr15	20310317	20310462	146	34	15	127.45	23.06
chr15	20311293	20311430	138	93	8	56.17	15.37
chr15	20311443	20311616	174	47	12	85.08	15.37
chr15	20478145	20478398	254	117	24	65.40	6.31
chr15	20499897	20500159	263	173	17	51.49	6.31
chr15	20500706	20501001	296	96	19	56.95	6.44
chr15	20506710	20506996	287	182	25	70.45	7.09
chr15	20509818	20509958	141	70	15	56.17	6.09
chr15	20510071	20510225	155	108	15	51.89	6.96
chr15	20512112	20512332	221	98	17	56.19	7.67
chr15	20532055	20532190	136	107	8	56.68	15.37
chr15	20545500	20547510	2011	950	372	626.55	6.38
chr15	20967118	20967221	104	46	8	66.18	17.93
chr15	21317259	21317393	135	90	10	76.80	17.93
chr15	21905514	21905689	176	84	13	54.24	8.31
chr15	22043245	22043397	153	56	10	55.28	10.47
chr15	22043451	22043592	142	85	10	58.34	10.47
chr15	22406180	22406345	166	67	9	55.74	14.24
chr15	22461087	22461374	288	46	24	98.78	10.68
chr15	22468602	22468753	152	109	12	55.52	7.33
chr15	22514391	22514621	231	121	20	56.54	7.64
chr15	22546560	22546850	291	160	26	76.94	6.45
chr15	25840303	25840452	150	51	9	62.56	12.81
chr15	27138939	27139067	129	67	8	58.53	12.81
chr15	27287640	27287834	195	116	12	68.06	16.33
chr15	30113735	30113873	139	103	8	55.92	12.81
chr15	31341948	31342168	221	81	13	71.69	12.62
chr15	31537163	31537305	143	46	10	59.85	12.76
chr15	31897078	31897215	138	34	8	56.17	12.81
chr15	32068608	32068735	128	61	8	57.79	9.96
chr15	33445931	33446070	140	62	8	55.67	10.25
chr15	33487022	33487161	140	80	10	75.22	17.93
chr15	34716053	34716183	131	90	8	57.99	12.81
chr15	34806502	34806641	140	46	8	50.34	10.97
chr15	35082430	35082496	67	33	12	133.03	16.11
chr15	35082616	35082759	144	74	43	406.25	34.01
chr15	35084614	35084779	166	42	19	112.88	18.55
chr15	36871483	36871684	202	105	11	67.67	20.16
chr15	40778446	40778604	159	64	10	51.06	9.80
chr15	41603060	41603191	132	47	8	55.05	11.87
chr15	41624556	41624814	259	43	16	76.56	10.56
chr15	42463561	42463740	180	96	11	56.38	12.21
chr15	42517859	42518010	152	45	10	62.03	12.24
chr15	42686419	42686578	160	43	11	51.59	8.33
chr15	42754600	42754705	106	61	8	63.18	16.81
chr15	43038027	43038171	145	91	9	63.87	12.81
chr15	43669661	43669775	115	47	8	57.89	13.46
chr15	44287630	44287761	132	47	8	55.87	12.15
chr15	45158204	45158342	139	47	8	51.70	13.61
chr15	45464182	45464329	148	46	11	54.66	9.65
chr15	48150903	48151046	144	39	9	64.14	15.37
chr15	48687903	48688060	158	102	10	60.42	10.20
chr15	49257762	49257924	163	82	9	59.35	15.37
chr15	49897851	49897988	138	94	8	56.17	15.37
chr15	50555612	50555753	142	46	9	59.54	11.21
chr15	52091633	52091728	96	51	8	68.31	17.93
chr15	52340758	52340895	138	90	9	65.81	17.93
chr15	52384880	52385021	142	46	9	64.69	15.37
chr15	52664409	52664550	142	95	8	55.18	15.37
chr15	52821556	52821682	127	47	8	52.23	12.62
chr15	55738679	55738839	161	62	10	62.66	10.97
chr15	57883632	57883766	135	85	9	56.01	9.72
chr15	58681382	58681526	145	62	8	54.45	10.25
chr15	59063466	59063609	144	99	8	54.69	12.81
chr15	59176431	59176571	141	78	8	53.18	9.60
chr15	62092782	62092923	142	60	8	55.18	12.81
chr15	62408711	62408843	133	69	9	63.36	13.91
chr15	63335004	63335190	187	56	28	185.66	35.43
chr15	63336201	63336344	144	82	25	188.12	24.49
chr15	63349132	63349270	139	95	11	66.04	16.73
chr15	63351735	63351936	202	93	12	51.55	14.90
chr15	63353065	63353137	73	36	12	128.27	17.62
chr15	63353918	63354009	92	46	12	89.00	18.69
chr15	63356219	63356370	152	83	17	119.16	25.72
chr15	64673266	64673384	119	43	8	55.57	10.86
chr15	64966146	64966294	149	82	9	53.02	9.91
chr15	65203921	65204032	112	55	8	50.12	10.47
chr15	65282300	65282445	146	75	9	61.55	12.15
chr15	65477553	65477710	158	56	10	64.83	15.87
chr15	65537642	65537781	140	41	8	54.67	9.96
chr15	69745123	69745260	138	87	11	64.03	17.49
chr15	70232533	70232674	142	75	8	52.93	9.60
chr15	71055990	71056144	155	93	10	64.71	13.31
chr15	72344220	72344361	142	95	8	55.18	12.81
chr15	72640225	72640340	116	48	9	57.34	12.11
chr15	73224808	73224949	142	30	8	55.18	12.81
chr15	74200622	74200810	189	143	14	81.92	11.13
chr15	74355232	74355378	147	102	9	60.83	14.41
chr15	75660719	75660856	138	37	9	53.09	9.19
chr15	75871542	75871677	136	89	8	50.60	12.89
chr15	77197691	77197834	144	101	8	54.11	15.12
chr15	78832727	78832860	134	86	8	55.35	14.58
chr15	81610271	81610421	151	59	11	53.50	9.59
chr15	82554902	82555046	145	108	8	54.45	15.37
chr15	83325490	83325685	196	93	10	50.82	14.01
chr15	83478948	83479068	121	78	8	52.85	12.24
chr15	84858836	84858953	118	38	8	58.56	14.07
chr15	84948355	84948486	132	98	8	51.99	10.86
chr15	85487698	85487836	139	101	10	57.16	11.61
chr15	90146521	90146672	152	64	9	62.05	15.37
chr15	90251729	90251861	133	42	8	51.73	10.86
chr15	90734375	90734510	136	94	10	52.49	8.68
chr15	90978655	90978797	143	96	8	54.93	12.81
chr15	91380418	91380542	125	40	10	53.67	9.59
chr15	92345695	92345878	184	85	12	77.24	11.60
chr15	92348858	92348998	141	83	8	52.38	11.73
chr15	94335840	94335982	143	36	8	54.93	12.81
chr15	94341738	94341864	127	43	9	62.60	13.03
chr15	94356578	94356699	122	39	8	51.22	9.81
chr15	94396455	94396580	126	45	9	56.86	12.99
chr15	94432880	94433023	144	100	8	50.50	9.07
chr15	94847269	94847377	109	64	8	50.76	12.11
chr15	100484391	100484571	181	77	12	83.08	15.37
chr15	100638518	100638612	95	47	8	53.83	13.61
chr15	100923214	100923354	141	94	8	50.10	13.17
chr15	101142291	101142498	208	95	12	59.12	10.84
chr15	101198749	101198836	88	44	8	50.05	12.18
chr15	101268743	101268941	199	71	14	52.52	6.80
chr15	101619258	101619444	187	80	14	65.59	11.07
chr15	101662155	101662302	148	102	13	68.17	15.80
chr15	102303098	102303185	88	44	9	90.94	23.06
chr15	102505694	102505865	172	125	11	75.86	20.49
chr15	102520655	102520804	150	46	10	72.24	17.93
chr16	193506	193651	146	105	11	62.73	13.06
chr16	542326	542537	212	84	15	53.01	9.72
chr16	874269	874448	180	76	14	55.71	10.91
chr16	896645	896736	92	46	13	76.13	13.20
chr16	1075312	1075492	181	44	19	76.21	8.76
chr16	1489254	1489381	128	59	13	60.35	8.79
chr16	1710009	1710214	206	120	13	55.57	8.56
chr16	1711286	1711369	84	42	8	56.18	11.34
chr16	1877382	1877559	178	104	13	55.72	8.66
chr16	2075556	2075815	260	104	20	53.63	6.58
chr16	2369841	2369949	109	65	8	52.54	12.76
chr16	2643566	2643794	229	34	16	66.46	7.90
chr16	3312774	3312937	164	120	12	54.86	10.40
chr16	4785249	4785384	136	41	10	51.65	8.50
chr16	4897137	4897357	221	95	13	56.43	10.91
chr16	5941210	5941349	140	46	8	50.34	10.97
chr16	8716066	8716207	142	101	9	50.07	8.72
chr16	10001765	10001901	137	46	8	53.77	9.49
chr16	10788411	10788604	194	134	13	74.36	9.72
chr16	11529478	11529587	110	42	9	52.62	8.68
chr16	11928889	11929073	185	103	13	66.54	9.57
chr16	11945224	11945376	153	86	10	56.34	10.74
chr16	12695294	12695426	133	47	9	50.34	11.52
chr16	14219120	14219245	126	44	8	59.36	12.81
chr16	14772062	14772259	198	103	11	64.30	13.76
chr16	15069104	15069225	122	44	11	57.05	7.20
chr16	15569675	15569774	100	53	8	60.56	14.73
chr16	15637262	15637423	162	117	10	50.95	9.96
chr16	15903242	15903415	174	99	11	50.40	8.81
chr16	16696376	16696494	119	37	9	71.65	15.37
chr16	17469926	17470069	144	99	8	51.66	11.73
chr16	17518867	17518975	109	67	8	52.24	12.64
chr16	17837475	17837612	138	107	8	50.83	10.97
chr16	18813084	18813228	145	47	10	63.17	14.01
chr16	18846898	18847037	140	38	8	50.34	10.97
chr16	18969208	18969375	168	121	11	56.15	9.72
chr16	21289479	21289647	169	101	10	67.14	15.37
chr16	21537725	21537892	168	89	16	56.66	8.16
chr16	21552470	21552637	168	85	10	50.82	8.57
chr16	22308884	22309056	173	85	14	77.05	12.46
chr16	22379725	22379822	98	51	8	52.11	15.04
chr16	22641559	22641784	226	101	17	69.30	8.50
chr16	23511764	23511987	224	116	13	50.19	8.33
chr16	24865214	24865398	185	106	12	60.65	9.96
chr16	26698623	26698756	134	89	10	70.90	13.31
chr16	27166421	27166560	140	45	9	51.55	10.74
chr16	27214963	27215124	162	44	11	70.00	12.76
chr16	28186373	28186525	153	90	9	54.67	10.63
chr16	28613550	28613621	72	36	8	76.70	14.84
chr16	28614926	28615051	126	45	10	65.15	16.40
chr16	29279850	29279998	149	46	9	50.23	9.19
chr16	29923114	29923265	152	58	10	51.91	11.16
chr16	30080237	30080307	71	35	11	92.02	10.79
chr16	30825811	30825977	167	98	10	51.74	10.47
chr16	32289984	32290128	145	97	8	54.45	10.25
chr16	32485493	32485654	162	62	11	65.47	11.55
chr16	32822100	32822225	126	78	12	101.77	28.18
chr16	32823178	32823289	112	46	9	74.06	15.37
chr16	33237609	33237772	164	37	22	65.41	8.92
chr16	33237886	33238244	359	183	82	355.44	17.84
chr16	33238823	33238893	71	35	11	55.69	5.77
chr16	33238996	33239157	162	47	57	346.90	18.89
chr16	33239268	33239402	135	96	21	73.74	9.97
chr16	33240023	33240119	97	45	16	62.25	7.34
chr16	33240947	33241282	336	147	102	537.39	18.36
chr16	33293807	33294470	664	522	233	1662.91	26.81
chr16	33294575	33294710	136	99	16	63.37	9.65
chr16	33395862	33395989	128	53	8	57.79	12.44
chr16	33627506	33627645	140	63	9	53.92	9.54
chr16	33630852	33630989	138	83	8	53.52	11.87
chr16	33734802	33734936	135	89	10	76.80	15.37
chr16	33865180	33865356	177	75	20	134.47	16.46
chr16	33867144	33867225	82	41	8	59.21	12.28
chr16	33874047	33874133	87	43	16	171.26	30.52
chr16	33879648	33879705	58	29	13	188.59	19.51
chr16	33881729	33881795	67	33	14	169.17	19.31
chr16	33887613	33887829	217	87	25	157.67	19.80
chr16	33894887	33895054	168	39	15	78.84	12.16
chr16	33896596	33896678	83	41	15	126.70	18.44
chr16	33899766	33899967	202	114	17	76.44	17.01
chr16	33901637	33901816	180	60	12	56.53	10.35
chr16	33973639	33973870	232	103	47	197.83	15.32
chr16	33974962	33975635	674	272	80	183.58	10.51
chr16	33986955	33987130	176	91	15	66.83	10.53
chr16	34002122	34002263	142	35	23	183.97	33.75
chr16	34008024	34008138	115	39	9	57.03	10.20
chr16	34021510	34021642	133	38	8	57.46	12.81
chr16	34185075	34185230	156	41	14	81.19	19.65
chr16	35215943	35216033	91	45	10	90.94	25.62
chr16	35229036	35229118	83	41	8	59.50	12.37
chr16	35229165	35229313	149	101	26	210.11	38.95
chr16	35239607	35239781	175	80	13	83.53	20.82
chr16	46385802	46386060	259	210	102	150.79	5.34
chr16	46386118	46386405	288	217	212	656.75	7.03
chr16	46386473	46386858	386	338	317	1057.39	8.55
chr16	46387383	46387452	70	35	42	121.12	4.25
chr16	46388343	46388645	303	80	211	405.86	5.12
chr16	46388782	46389299	518	119	323	490.78	5.16
chr16	46390104	46390218	115	52	63	63.17	3.36
chr16	46390626	46390866	241	193	110	55.70	3.40
chr16	46391256	46391351	96	48	90	226.27	6.67
chr16	46391768	46392083	316	263	206	322.46	6.52
chr16	46392187	46392285	99	47	60	94.74	4.72
chr16	46392594	46392785	192	89	118	186.18	3.91
chr16	46392978	46393118	141	94	91	159.74	4.52
chr16	46393179	46393318	140	92	115	284.05	7.84
chr16	46393551	46393675	125	47	58	69.54	3.54
chr16	46394173	46394504	332	279	248	695.49	7.98
chr16	46394961	46395120	160	75	73	112.73	6.95
chr16	46395378	46395595	218	47	147	383.31	9.86
chr16	46395988	46396081	94	47	38	58.65	4.48
chr16	46396409	46396861	453	162	216	398.62	8.26
chr16	46399971	46400114	144	61	63	141.98	7.14
chr16	46401567	46401687	121	80	35	51.48	5.06
chr16	46401794	46401886	93	46	80	424.03	13.56
chr16	46402511	46402643	133	70	45	79.31	5.42
chr16	46402939	46403057	119	72	53	124.26	5.38
chr16	46403360	46403455	96	48	92	448.17	13.04
chr16	46403641	46403970	330	51	246	920.40	13.38
chr16	46404826	46405069	244	152	144	434.81	11.62
chr16	46405117	46405207	91	45	62	248.45	9.28
chr16	46406527	46406672	146	47	100	378.09	11.68
chr16	46406914	46407005	92	46	76	375.41	12.27
chr16	46407670	46407762	93	46	87	461.28	13.75
chr16	46408623	46408774	152	35	44	72.49	7.44
chr16	46409616	46409802	187	74	45	79.32	8.27
chr16	46410683	46410777	95	47	35	139.29	9.34
chr16	46411436	46411509	74	37	20	78.73	5.55
chr16	46411703	46411896	194	118	32	59.93	8.25
chr16	46411921	46412073	153	109	43	149.73	13.39
chr16	46413293	46413373	81	40	33	158.28	8.65
chr16	46415514	46415646	133	85	44	117.22	6.17
chr16	46416830	46417333	504	226	313	1550.41	17.23
chr16	46417631	46417759	129	47	32	75.20	6.93
chr16	46418300	46418425	126	83	31	74.95	7.62
chr16	46419448	46419573	126	78	48	176.84	9.83
chr16	46419674	46419908	235	188	81	246.25	8.41
chr16	46419999	46420116	118	59	53	215.17	11.74
chr16	46420253	46420372	120	86	40	124.34	9.09
chr16	46425383	46425613	231	119	91	199.09	8.75
chr16	46425686	46425842	157	41	55	109.12	4.77
chr16	46426186	46426406	221	137	101	275.71	12.02
chr16	46426943	46427131	189	123	78	179.93	5.58
chr16	46427313	46428163	851	77	506	1672.41	9.56
chr16	46429028	46429214	187	69	65	110.06	6.52
chr16	46429422	46429530	109	43	38	67.65	5.49
chr16	46429678	46429772	95	47	37	79.84	5.52
chr16	46431403	46431607	205	48	65	114.97	7.86
chr16	46432578	46432787	210	171	87	340.37	15.76
chr16	46434303	46434524	222	104	30	53.87	9.72
chr16	46434675	46434886	212	70	27	55.58	7.27
chr16	46435471	46435589	119	44	77	617.97	35.90
chr16	46452536	46452725	190	74	13	54.04	12.76
chr16	46454097	46454287	191	109	13	56.29	10.74
chr16	46499796	46500144	349	127	41	275.00	51.46
chr16	46672473	46672608	136	37	8	53.62	11.73
chr16	46781559	46781794	236	137	16	56.97	9.22
chr16	47050695	47050847	153	37	10	50.12	9.21
chr16	47071871	47072005	135	60	10	52.79	8.68
chr16	47670646	47670759	114	46	8	60.60	14.41
chr16	47961897	47962017	121	45	8	60.64	15.31
chr16	48368482	48368605	124	46	9	64.36	13.31
chr16	48482184	48482353	170	93	11	54.28	12.56
chr16	48530651	48530795	145	75	9	50.25	10.74
chr16	48655403	48655593	191	119	13	67.79	10.12
chr16	48810841	48811015	175	60	11	75.05	12.81
chr16	49754777	49754927	151	78	10	50.64	9.21
chr16	49972683	49972782	100	56	8	54.91	12.53
chr16	50294634	50294806	173	73	12	50.95	7.39
chr16	51168368	51168542	175	87	11	55.78	10.04
chr16	51695637	51695751	115	46	8	60.29	12.00
chr16	52886422	52886550	129	39	8	58.53	12.81
chr16	53474562	53474699	138	44	8	51.57	15.70
chr16	53575463	53575607	145	101	8	54.45	10.25
chr16	53737611	53737740	130	100	8	51.79	12.76
chr16	54689223	54689348	126	46	8	57.08	14.41
chr16	55022251	55022382	132	45	9	53.10	14.07
chr16	55787656	55787791	136	46	10	69.80	17.56
chr16	56225476	56225695	220	118	13	60.60	15.18
chr16	56485116	56485245	130	44	8	50.39	10.20
chr16	56830891	56831042	152	47	9	51.91	9.81
chr16	57220395	57220595	201	94	13	60.39	9.21
chr16	57352303	57352458	156	78	10	57.38	11.23
chr16	57352555	57352686	132	90	10	63.57	11.03
chr16	58192268	58192468	201	105	12	64.70	13.74
chr16	58245681	58245820	140	36	8	55.67	12.81
chr16	58606222	58606324	103	55	8	50.89	15.20
chr16	58699370	58699524	155	73	10	56.17	12.64
chr16	62293713	62293857	145	45	8	54.45	15.37
chr16	64415993	64416136	144	84	9	59.00	13.46
chr16	65106052	65106195	144	39	8	53.27	12.29
chr16	66376425	66376625	201	115	12	59.49	12.32
chr16	66919401	66919577	177	100	11	50.92	9.07
chr16	67597138	67597315	178	97	12	56.71	8.81
chr16	67782793	67782914	122	46	8	50.89	9.72
chr16	68000314	68000581	268	45	17	53.47	5.55
chr16	68650477	68650616	140	45	9	55.36	13.87
chr16	69284533	69284677	145	102	8	51.42	9.38
chr16	69670666	69670806	141	35	8	55.42	12.81
chr16	70068704	70068841	138	44	8	56.17	12.81
chr16	70099027	70099184	158	43	9	54.65	10.97
chr16	70473371	70473588	218	90	15	52.67	9.93
chr16	70488639	70488892	254	145	18	62.09	6.58
chr16	71811628	71811772	145	104	8	50.64	11.47
chr16	72157354	72157509	156	114	11	52.10	9.59
chr16	72762544	72762688	145	97	8	54.45	15.37
chr16	74465707	74465837	131	47	8	57.84	12.76
chr16	74518507	74518697	191	94	10	55.16	15.20
chr16	77293519	77293662	144	35	9	64.14	12.81
chr16	78082423	78082701	279	41	17	65.35	7.04
chr16	78533345	78533492	148	102	9	63.08	12.81
chr16	78717387	78717531	145	62	8	50.64	11.47
chr16	79804131	79804314	184	117	13	76.67	13.76
chr16	81069889	81070112	224	105	14	69.01	15.70
chr16	81849108	81849213	106	61	9	66.84	16.16
chr16	82148159	82148334	176	66	11	70.71	11.73
chr16	82728618	82728741	124	38	8	59.92	15.37
chr16	84787131	84787264	134	70	8	52.21	11.09
chr16	84903254	84903380	127	80	11	59.93	10.67
chr16	86901799	86901980	182	68	13	51.51	6.96
chr16	88173934	88174068	135	88	22	167.74	18.82
chr16	90048787	90049002	216	100	15	66.21	11.18
chr16	90217865	90217948	84	42	8	79.42	20.49
chr17	48130	48321	192	101	14	54.92	10.32
chr17	122818	122884	67	33	13	179.58	23.48
chr17	164520	164682	163	115	18	78.68	7.26
chr17	165271	165483	213	83	16	50.05	7.35
chr17	576595	576729	135	43	8	50.50	10.63
chr17	870117	870448	332	89	19	70.01	7.34
chr17	1802366	1802537	172	88	11	50.59	10.20
chr17	2040290	2040418	129	72	8	51.00	10.31
chr17	2534782	2534939	158	65	11	79.84	15.37
chr17	2853006	2853184	179	109	16	79.52	10.20
chr17	4150707	4150810	104	61	8	57.76	14.14
chr17	4510508	4510636	129	87	9	50.01	9.49
chr17	5012750	5012960	211	112	12	53.38	9.72
chr17	5364086	5364231	146	39	10	58.99	9.11
chr17	5371995	5372140	146	46	10	62.89	10.00
chr17	5790763	5790890	128	62	8	51.61	12.49
chr17	6041300	6041417	118	36	9	66.30	15.53
chr17	6299312	6299469	158	47	11	60.65	13.49
chr17	6817797	6817954	158	61	9	51.56	10.10
chr17	7145483	7145649	167	71	12	50.66	7.25
chr17	7359087	7359314	228	94	13	54.16	10.74
chr17	8534278	8534456	179	61	11	54.80	10.04
chr17	8845294	8845409	116	43	9	52.54	10.66
chr17	9210049	9210192	144	100	8	54.69	15.37
chr17	9331023	9331156	134	92	8	57.05	12.76
chr17	10911422	10911549	128	38	8	52.68	10.74
chr17	11985111	11985273	163	84	9	58.72	15.12
chr17	13231760	13231901	142	41	8	55.18	15.37
chr17	13312084	13312197	114	80	8	62.90	12.81
chr17	13504829	13504975	147	105	10	59.46	12.99
chr17	13842260	13842422	163	64	10	68.68	15.37
chr17	13972515	13972659	145	102	8	54.45	12.81
chr17	14509490	14509620	131	95	9	64.85	14.24
chr17	15954959	15955100	142	99	8	52.53	14.24
chr17	16717825	16717982	158	62	9	56.74	13.91
chr17	17124695	17124947	253	184	19	76.08	8.55
chr17	18821810	18821953	144	82	8	50.12	8.97
chr17	19499274	19499419	146	43	9	53.06	11.66
chr17	19881466	19881642	177	111	12	52.24	6.63
chr17	19912588	19912746	159	112	12	75.71	11.66
chr17	20135534	20135670	137	45	9	52.04	10.65
chr17	21030448	21030644	197	101	14	74.24	10.12
chr17	21207885	21208373	489	380	43	63.39	4.26
chr17	21246764	21247509	746	598	62	51.33	3.91
chr17	21342821	21342967	147	42	13	58.46	8.64
chr17	21414696	21414832	137	75	9	56.55	12.00
chr17	21516468	21516596	129	92	9	53.64	8.72
chr17	21551009	21551105	97	44	11	58.02	9.86
chr17	21804914	21805064	151	47	10	68.18	14.07
chr17	21903148	21903245	98	48	30	193.98	16.60
chr17	21903975	21904208	234	186	45	200.80	15.98
chr17	21904547	21904753	207	47	50	259.64	15.61
chr17	21904841	21904936	96	48	34	229.23	19.52
chr17	21906258	21906521	264	45	63	309.09	16.67
chr17	21906631	21906744	114	47	26	133.35	12.65
chr17	21906980	21907073	94	47	20	96.46	11.31
chr17	22020694	22020801	108	28	20	198.99	38.67
chr17	22244654	22244778	125	96	9	62.80	17.19
chr17	22249717	22249853	137	31	29	167.64	20.86
chr17	22251538	22251671	134	97	18	79.35	11.30
chr17	22251956	22252136	181	133	17	53.56	12.00
chr17	22252165	22252242	78	39	37	408.19	28.18
chr17	22252724	22252859	136	88	43	317.90	32.18
chr17	22253169	22253262	94	47	67	725.11	52.19
chr17	22258332	22258420	89	44	31	248.16	21.02
chr17	22258554	22258605	52	26	9	77.89	6.12
chr17	22259341	22259504	164	106	17	54.19	8.25
chr17	22260053	22260121	69	34	43	581.48	29.75
chr17	22261146	22261262	117	43	17	78.03	10.82
chr17	22261537	22261674	138	53	124	1373.72	69.00
chr17	25263758	25264018	261	116	39	135.37	13.01
chr17	25264597	25264712	116	40	16	58.93	8.80
chr17	25264766	25265438	673	183	73	157.40	8.05
chr17	25266120	25266611	492	361	50	96.82	6.64
chr17	25266825	25267109	285	182	33	78.92	10.26
chr17	25267741	25267996	256	147	28	61.74	5.26
chr17	25278283	25278404	122	53	11	75.16	14.32
chr17	25335231	25335399	169	39	12	58.47	8.68
chr17	26010902	26011093	192	84	12	70.82	10.63
chr17	26068666	26068775	110	44	8	53.80	11.44
chr17	26928562	26928689	128	56	9	51.46	9.80
chr17	27276930	27277098	169	47	12	53.77	9.16
chr17	27694217	27694389	173	71	11	57.01	11.90
chr17	27866656	27866794	139	47	9	56.00	10.00
chr17	28257311	28257463	153	105	9	59.75	12.15
chr17	28683623	28683760	138	52	8	56.17	12.81
chr17	28706004	28706153	150	59	9	54.64	10.41
chr17	30140771	30140895	125	36	8	50.39	9.81
chr17	30261321	30261463	143	66	8	51.12	9.17
chr17	30313590	30313706	117	39	8	60.10	12.15
chr17	30459674	30459769	96	52	8	68.31	17.93
chr17	31059121	31059259	139	47	8	53.27	9.49
chr17	32047162	32047278	117	47	8	55.06	12.62
chr17	33718773	33718917	145	111	9	63.87	15.37
chr17	33905415	33905573	159	99	10	58.14	9.72
chr17	33960811	33960945	135	90	8	56.36	17.64
chr17	34900577	34900720	144	99	10	59.56	9.11
chr17	34964761	34964950	190	90	12	50.52	8.22
chr17	35599532	35599671	140	100	8	54.25	14.75
chr17	35994251	35994390	140	95	8	55.67	15.37
chr17	36297337	36297781	445	102	30	121.34	10.43
chr17	36297877	36298002	126	91	10	55.01	8.56
chr17	36348764	36348856	93	46	15	95.67	15.62
chr17	36348955	36349069	115	53	15	84.99	11.28
chr17	36349141	36349354	214	171	25	116.01	11.77
chr17	36349878	36350253	376	217	56	267.98	11.49
chr17	36372364	36372611	248	121	17	50.59	7.81
chr17	36376024	36376178	155	46	15	53.33	7.15
chr17	36405565	36405821	257	159	29	136.38	13.75
chr17	36405897	36406015	119	68	18	114.00	10.91
chr17	37265814	37266043	230	94	15	51.87	8.03
chr17	37295952	37296060	109	63	12	75.12	9.22
chr17	37489854	37489956	103	57	8	50.89	15.20
chr17	38804327	38804439	113	55	8	52.24	11.23
chr17	38988633	38988783	151	93	10	71.96	17.93
chr17	39137025	39137164	140	37	9	57.25	12.49
chr17	39257996	39258149	154	84	10	56.86	13.61
chr17	39323933	39324068	136	47	8	56.68	12.81
chr17	39704827	39705066	240	157	16	60.74	7.51
chr17	40162041	40162211	171	62	10	54.39	11.44
chr17	40169352	40169587	236	145	16	64.67	7.90
chr17	41038908	41039049	142	46	10	54.34	7.91
chr17	41381662	41382420	759	313	154	849.43	18.33
chr17	41399841	41401213	1373	1212	351	1464.19	12.73
chr17	41465982	41466422	441	207	59	274.55	21.93
chr17	41737755	41737907	153	90	11	52.08	9.40
chr17	42160869	42161061	193	81	16	62.11	8.25
chr17	42215182	42215348	167	57	11	56.07	8.03
chr17	42837154	42837395	242	44	16	53.07	6.62
chr17	43078922	43079042	121	73	10	52.61	10.33
chr17	43091129	43091253	125	54	11	51.86	7.64
chr17	45549024	45549163	140	94	8	55.67	12.81
chr17	45569986	45570116	131	63	10	78.11	12.81
chr17	45670785	45670942	158	45	9	53.46	14.88
chr17	46019148	46019305	158	91	14	79.22	13.31
chr17	46114532	46114696	165	69	13	62.37	13.81
chr17	46570326	46570482	157	66	10	52.87	8.43
chr17	46810696	46810842	147	64	11	53.52	10.67
chr17	46876674	46876843	170	68	12	61.31	9.28
chr17	47142600	47142715	116	60	8	51.34	11.23
chr17	47417561	47417665	105	65	8	58.84	14.73
chr17	48619215	48619480	266	176	19	55.29	5.64
chr17	48853668	48853793	126	65	8	55.09	11.34
chr17	49487519	49487663	145	100	8	50.64	11.47
chr17	49568978	49569092	115	42	8	59.07	11.60
chr17	50742946	50743088	143	33	9	64.42	15.37
chr17	51764246	51764342	97	55	8	68.31	17.93
chr17	52245255	52245399	145	76	8	54.45	12.81
chr17	53045786	53045967	182	104	11	73.23	17.93
chr17	53378338	53378521	184	97	11	50.87	9.42
chr17	54635258	54635383	126	84	8	56.67	9.49
chr17	55055450	55055592	143	47	9	52.78	9.45
chr17	56254257	56254402	146	115	9	51.32	9.28
chr17	56429722	56429866	145	99	11	57.99	10.20
chr17	58269704	58269848	145	29	8	51.03	9.28
chr17	59765500	59765634	135	76	8	56.94	12.81
chr17	60004993	60005132	140	46	8	51.46	11.34
chr17	60142443	60142581	139	43	8	53.67	12.00
chr17	60794539	60794839	301	214	21	76.55	8.50
chr17	61818824	61819022	199	65	13	66.11	10.20
chr17	62242835	62243049	215	83	13	53.49	11.42
chr17	62548935	62549073	139	94	8	54.49	9.84
chr17	64540117	64540249	133	87	10	75.15	17.01
chr17	64671924	64672062	139	104	9	50.23	8.57
chr17	65289080	65289259	180	120	14	66.68	10.74
chr17	65297544	65297680	137	45	8	52.97	13.91
chr17	65571645	65571806	162	45	10	51.28	8.36
chr17	65577730	65577867	138	60	10	54.88	12.46
chr17	65711960	65712122	163	92	9	51.90	12.62
chr17	66243752	66243940	189	88	12	62.41	14.07
chr17	66453783	66453925	143	33	9	54.20	9.81
chr17	66514434	66514572	139	58	8	55.92	10.25
chr17	68025616	68025759	144	46	8	54.69	10.25
chr17	68080097	68080241	145	84	8	54.45	10.25
chr17	68480244	68480368	125	82	8	59.64	12.81
chr17	70280404	70280519	116	43	8	50.41	9.11
chr17	70982514	70982596	83	41	8	69.55	16.01
chr17	71115989	71116161	173	97	10	58.35	12.76
chr17	71387686	71387907	222	105	15	50.02	7.48
chr17	71611699	71611855	157	44	12	58.40	8.06
chr17	72450340	72450628	289	234	22	73.19	7.18
chr17	73083523	73083770	248	46	16	51.71	6.62
chr17	73178745	73178953	209	94	12	52.74	11.07
chr17	73201680	73201825	146	101	10	58.62	10.84
chr17	73389726	73389903	178	81	11	62.96	12.00
chr17	73511910	73512194	285	68	18	51.16	6.18
chr17	73974939	73975119	181	67	14	85.43	15.12
chr17	74159585	74159720	136	38	9	57.97	10.31
chr17	75136579	75136750	172	126	17	85.39	10.68
chr17	75707099	75707214	116	46	8	57.97	13.61
chr17	76701221	76701373	153	59	9	53.13	14.29
chr17	78227830	78228002	173	47	15	77.90	8.22
chr17	78466764	78466935	172	97	12	53.85	8.00
chr17	79537201	79537385	185	60	14	52.95	7.44
chr17	80467546	80467719	174	45	12	63.18	11.52
chr17	80544230	80544342	113	42	13	76.23	14.07
chr18	80336	80479	144	98	9	63.02	12.44
chr18	109401	109551	151	105	13	78.40	19.59
chr18	110568	110664	97	53	18	160.40	28.21
chr18	112239	112305	67	33	22	354.61	38.37
chr18	334747	334864	118	45	8	55.86	13.03
chr18	6920703	6920882	180	133	14	103.51	17.93
chr18	9613846	9613983	138	61	8	55.16	12.44
chr18	9833199	9833379	181	113	13	57.35	7.80
chr18	10049660	10049833	174	89	10	57.26	14.58
chr18	10406001	10406123	123	65	8	55.93	11.34
chr18	11653842	11653961	120	37	8	61.08	12.81
chr18	18511014	18511184	171	97	25	117.95	18.41
chr18	18512156	18512391	236	134	45	131.97	15.27
chr18	18512835	18512981	147	38	50	234.05	17.50
chr18	18513015	18513110	96	35	31	140.64	10.93
chr18	18516087	18516187	101	65	48	168.31	9.02
chr18	18516538	18516633	96	49	67	328.50	12.86
chr18	18517114	18517377	264	68	115	356.80	18.55
chr18	18518083	18518178	96	48	98	678.31	21.53
chr18	18518839	18519263	425	149	146	400.20	14.50
chr18	18519419	18519745	327	286	56	55.63	6.68
chr18	18519827	18520339	513	466	182	532.55	17.77
chr18	22006842	22006983	142	107	8	55.18	10.25
chr18	44547114	44547199	86	43	10	102.83	25.62
chr18	47339819	47339956	138	49	8	56.17	12.81
chr18	50319057	50319246	190	103	23	201.03	48.67
chr18	51798910	51799026	117	69	8	61.98	15.37
chr18	63620835	63620978	144	104	8	54.69	12.81
chr18	66382270	66382398	129	82	8	58.53	12.81
chr18	72057227	72057343	117	30	8	61.98	17.93
chr18	77444932	77445080	149	35	12	93.04	23.06
chr19	320701	320826	126	37	10	60.55	11.43
chr19	411047	411133	87	43	10	56.36	9.49
chr19	524774	524865	92	46	10	54.76	11.03
chr19	640226	640600	375	109	26	59.49	5.06
chr19	731046	731147	102	54	10	53.58	8.92
chr19	859622	859773	152	104	13	56.29	9.62
chr19	879687	879948	262	132	20	51.09	7.97
chr19	1459318	1459472	155	45	13	57.98	7.89
chr19	2624638	2624822	185	96	15	56.50	6.03
chr19	3482555	3482777	223	132	16	50.84	7.81
chr19	3679388	3679662	275	95	17	53.57	5.70
chr19	3801573	3801797	225	73	17	65.28	6.80
chr19	4500881	4501214	334	221	23	59.47	7.32
chr19	4861149	4861375	227	115	14	53.10	9.16
chr19	4922750	4923067	318	208	21	53.48	6.49
chr19	6516722	6516877	156	111	11	50.96	9.34
chr19	6551791	6552014	224	97	14	66.30	11.61
chr19	7515751	7515964	214	71	15	58.17	10.88
chr19	8366957	8367156	200	101	13	69.40	12.76
chr19	10713689	10713980	292	172	20	87.15	10.43
chr19	11708662	11708807	146	45	10	53.53	9.57
chr19	11750578	11750760	183	85	11	54.55	11.90
chr19	12035972	12036118	147	105	9	50.40	9.11
chr19	12348207	12348351	145	42	9	60.46	11.73
chr19	12984217	12984343	127	59	11	51.41	9.87
chr19	13154192	13154490	299	213	17	51.37	8.35
chr19	13220629	13220840	212	91	16	59.67	10.86
chr19	13589643	13589757	115	56	8	52.92	11.66
chr19	14020423	14020524	102	39	9	54.41	9.85
chr19	14142834	14143054	221	109	13	51.49	9.85
chr19	14491821	14491996	176	45	14	66.49	9.16
chr19	14682461	14682657	197	158	14	51.92	6.65
chr19	15833813	15833946	134	71	9	62.20	13.61
chr19	16729200	16729365	166	44	12	51.20	9.72
chr19	17115211	17115461	251	173	16	52.87	6.84
chr19	17494709	17494921	213	77	14	50.22	6.96
chr19	18061933	18062182	250	202	19	50.57	6.56
chr19	18117661	18117961	301	79	20	51.04	5.49
chr19	18451681	18451935	255	87	17	52.10	6.18
chr19	18783189	18783426	238	97	18	50.44	5.10
chr19	19144327	19144509	183	96	13	50.71	9.17
chr19	19170688	19170921	234	94	20	54.96	6.05
chr19	19280901	19280989	89	44	10	53.99	8.99
chr19	19460145	19460483	339	201	29	76.46	6.98
chr19	19774082	19774381	300	61	19	56.09	6.44
chr19	19932320	19932480	161	61	10	51.20	11.61
chr19	20041280	20041398	119	45	8	53.42	12.24
chr19	20067581	20067722	142	41	12	59.84	7.51
chr19	20748489	20748629	141	94	8	52.78	11.87
chr19	21203664	21203853	190	116	10	58.07	11.60
chr19	21345198	21345331	134	68	8	52.21	8.87
chr19	23653349	23653477	129	67	8	54.28	9.07
chr19	23815469	23815594	126	79	8	57.08	12.00
chr19	27731901	27732468	568	347	332	1131.18	13.94
chr19	27732547	27732888	342	179	192	596.27	11.24
chr19	27732968	27733472	505	271	167	236.41	9.35
chr19	27735308	27735422	115	41	53	111.37	5.83
chr19	27736696	27737029	334	46	92	61.78	8.65
chr19	27737459	27737562	104	45	45	117.65	7.06
chr19	27738411	27738750	340	79	106	255.32	11.54
chr19	27738849	27739009	161	44	37	67.39	5.69
chr19	27740540	27740597	58	29	19	128.66	5.86
chr19	27752892	27753023	132	104	12	90.21	21.48
chr19	27789199	27789345	147	100	9	51.41	13.11
chr19	27789566	27789805	240	114	41	340.99	68.63
chr19	27906250	27906329	80	40	8	79.42	20.49
chr19	29326700	29326830	131	35	9	67.85	12.81
chr19	30001896	30002099	204	125	12	76.22	15.12
chr19	34625472	34625611	140	47	10	75.22	15.37
chr19	34868860	34869010	151	107	10	50.34	9.14
chr19	36250220	36250326	107	61	9	57.32	9.57
chr19	36762810	36762868	59	29	12	208.59	30.74
chr19	36870445	36870592	148	101	9	63.08	12.81
chr19	37157843	37157985	143	99	8	53.51	12.29
chr19	37178115	37178241	127	81	8	59.08	12.81
chr19	37784358	37784443	86	43	13	140.47	33.30
chr19	39465983	39466125	143	44	10	63.76	12.00
chr19	40316997	40317090	94	47	8	55.01	14.07
chr19	41641971	41642065	95	47	8	57.17	14.98
chr19	43442913	43443038	126	46	8	59.36	12.81
chr19	44124252	44124392	141	78	9	52.96	13.11
chr19	44144502	44144651	150	94	12	73.23	12.21
chr19	44183778	44183980	203	112	13	74.55	14.29
chr19	44915247	44915386	140	91	15	112.43	25.27
chr19	44915569	44915742	174	75	23	180.00	39.68
chr19	44961354	44961497	144	103	21	201.77	48.47
chr19	46167318	46167485	168	57	12	68.09	10.56
chr19	47316112	47316248	137	91	8	51.08	13.17
chr19	48453242	48453332	91	45	18	208.59	46.11
chr19	49309887	49310009	123	77	9	53.55	9.96
chr19	49691876	49692049	174	94	10	58.54	15.04
chr19	49993422	49993614	193	99	16	90.35	17.96
chr19	50595194	50595278	85	42	9	90.94	23.06
chr19	50638466	50638588	123	47	8	59.19	14.93
chr19	50671682	50671809	128	47	8	50.58	8.08
chr19	50969889	50970050	162	103	11	52.85	7.24
chr19	52048154	52048315	162	72	11	66.78	11.89
chr19	52873254	52873395	142	45	8	55.18	12.81
chr19	53522956	53523090	135	91	8	51.22	8.68
chr19	53632065	53632227	163	77	13	89.65	13.03
chr19	53788073	53788185	113	56	9	73.71	12.81
chr19	53935036	53935190	155	45	9	54.18	12.76
chr19	54372073	54372224	152	105	12	53.10	9.28
chr19	54735554	54735737	184	91	11	61.04	11.89
chr19	54743537	54743683	147	76	13	95.33	19.54
chr19	55018603	55018725	123	47	9	64.68	13.31
chr19	55665459	55665614	156	39	19	105.34	19.17
chr19	56181727	56181982	256	123	22	79.88	13.87
chr19	56600106	56600346	241	36	16	53.00	5.49
chr19	56764217	56764363	147	47	9	50.73	11.03
chr19	57106503	57106639	137	46	8	51.08	13.17
chr19	57792150	57792301	152	79	10	54.18	10.12
chr19	58071745	58071868	124	79	8	52.01	14.29
chr19	58450717	58450839	123	82	8	53.69	12.76
chr19	58988784	58989025	242	158	18	57.23	6.77
chr19_gl000208_random	4	506	503	259	125	896.34	31.79
chr19_gl000208_random	2564	2704	141	94	14	57.19	10.56
chr19_gl000208_random	7097	7164	68	34	8	75.47	11.58
chr19_gl000208_random	46273	46345	73	36	14	143.10	18.55
chr19_gl000208_random	75905	75975	71	35	18	247.31	33.09
chr19_gl000208_random	76339	76490	152	115	19	145.39	33.09
chr19_gl000208_random	88641	88733	93	46	13	86.72	16.08
chr19_gl000208_random	89736	89814	79	39	10	77.61	12.44
chr19_gl000208_random	90489	90701	213	115	64	580.98	50.37
chr19_gl000208_random	91434	91557	124	38	19	136.59	22.82
chr19_gl000208_random	91575	91693	119	42	10	54.85	9.40
chr19_gl000208_random	91750	91883	134	92	14	83.46	9.46
chr1_gl000192_random	545223	545343	121	47	9	70.98	15.37
chr2	296601	296741	141	44	8	50.10	10.97
chr2	740122	740303	182	85	16	98.97	15.83
chr2	740589	740796	208	101	18	107.47	22.68
chr2	747900	748038	139	44	13	97.84	15.04
chr2	1193414	1193556	143	78	8	54.93	12.81
chr2	1426067	1426179	113	66	10	64.44	12.86
chr2	1431155	1431319	165	95	11	52.06	11.58
chr2	1481550	1481672	123	50	9	51.77	9.49
chr2	2439624	2439757	134	87	8	57.20	10.25
chr2	2476111	2476262	152	114	9	55.71	10.86
chr2	3184298	3184485	188	128	21	95.64	13.61
chr2	3184815	3184989	175	77	26	142.62	20.31
chr2	3383283	3383440	158	89	10	50.36	11.16
chr2	3622723	3622950	228	106	14	67.13	8.57
chr2	6501072	6501197	126	78	8	59.21	15.31
chr2	7399970	7400132	163	56	10	59.54	12.37
chr2	8854477	8854619	143	47	9	56.83	16.83
chr2	9094415	9094559	145	103	8	54.45	12.81
chr2	9411294	9411411	118	50	10	65.00	13.61
chr2	11570859	11571021	163	95	9	55.99	11.73
chr2	11961250	11961354	105	65	9	64.23	13.11
chr2	12680274	12680395	122	77	8	59.91	15.12
chr2	13214155	13214293	139	98	8	55.92	12.81
chr2	15226059	15226276	218	90	14	70.50	13.95
chr2	15468878	15469035	158	63	9	60.55	17.93
chr2	15758976	15759124	149	103	9	58.55	11.47
chr2	15818174	15818310	137	54	8	50.71	8.68
chr2	18871686	18871813	128	45	8	58.80	12.81
chr2	19730019	19730171	153	99	9	61.79	12.81
chr2	20212034	20212295	262	184	17	87.73	11.23
chr2	20265958	20266101	144	37	9	50.19	8.87
chr2	21282587	21282722	136	83	8	56.68	15.37
chr2	23307490	23307633	144	41	8	54.69	12.81
chr2	23676192	23676402	211	94	14	62.94	10.28
chr2	23944100	23944279	180	46	14	94.40	17.56
chr2	24150154	24150316	163	41	10	58.31	12.00
chr2	24245561	24245705	145	99	13	63.30	10.56
chr2	25933287	25933405	119	57	8	53.42	12.24
chr2	26045155	26045290	136	96	8	56.68	15.37
chr2	27361175	27361323	149	44	11	52.93	9.34
chr2	27505681	27505795	115	44	8	50.41	12.64
chr2	28010038	28010179	142	61	8	52.14	11.73
chr2	28499911	28500078	168	42	10	53.62	9.19
chr2	28717101	28717255	155	59	9	50.48	9.63
chr2	30005158	30005284	127	79	9	54.55	12.32
chr2	30284505	30284659	155	109	10	68.06	16.81
chr2	32808962	32809103	142	73	8	53.76	12.29
chr2	33091928	33092047	120	47	8	61.08	17.93
chr2	33141297	33141409	113	64	12	102.86	21.11
chr2	33141452	33141596	145	45	11	79.20	18.55
chr2	33202243	33202413	171	72	10	66.64	17.93
chr2	33235075	33235211	137	92	9	63.11	14.24
chr2	33952108	33952251	144	102	8	54.69	15.37
chr2	34123797	34123932	136	45	8	50.25	10.63
chr2	34128885	34129024	140	58	8	51.46	11.34
chr2	35350492	35350623	132	64	8	57.72	12.81
chr2	35886389	35886517	129	42	8	58.53	12.81
chr2	36608338	36608491	154	107	9	52.89	10.20
chr2	37419021	37419190	170	71	11	59.27	12.32
chr2	38529439	38529648	210	102	12	61.24	13.35
chr2	39404350	39404524	175	85	10	53.08	11.34
chr2	39515218	39515333	116	69	8	62.28	17.93
chr2	42120257	42120396	140	82	8	51.08	13.46
chr2	42795271	42795433	163	94	10	51.03	10.04
chr2	43124528	43124679	152	40	10	60.00	9.72
chr2	43186111	43186287	177	89	15	75.00	9.34
chr2	44059177	44059337	161	87	11	62.47	10.74
chr2	44271718	44271836	119	44	8	54.48	12.62
chr2	44513823	44513935	113	31	8	57.00	10.74
chr2	45038418	45038537	120	78	9	65.64	11.09
chr2	46189121	46189256	136	45	8	51.33	13.17
chr2	46480969	46481141	173	93	10	53.17	11.23
chr2	46768790	46768990	201	96	12	63.78	15.40
chr2	47157753	47157876	124	47	8	58.90	9.96
chr2	47421101	47421245	145	98	8	50.64	11.47
chr2	48132357	48132518	162	74	9	54.12	13.31
chr2	48133038	48133226	189	96	11	64.42	17.56
chr2	48757688	48757877	190	99	12	67.42	11.77
chr2	49143171	49143335	165	73	9	58.89	17.93
chr2	53979600	53979765	166	77	10	67.90	12.81
chr2	53995255	53995447	193	73	15	99.21	21.71
chr2	54087375	54087508	134	63	9	65.35	17.21
chr2	54198186	54198363	178	96	10	60.31	11.47
chr2	54315566	54315699	134	87	8	50.05	8.33
chr2	54684713	54684833	121	78	11	75.55	12.53
chr2	56144879	56145014	136	50	9	66.38	12.81
chr2	56150415	56150584	170	75	9	55.28	14.41
chr2	56784066	56784199	134	92	8	57.20	15.37
chr2	57761815	57761953	139	101	8	55.92	12.81
chr2	60637701	60637854	154	47	11	60.70	13.17
chr2	61184879	61185023	145	47	9	59.16	11.34
chr2	62933402	62933539	138	42	8	53.12	11.73
chr2	62952449	62952587	139	46	9	65.52	15.37
chr2	63498908	63499048	141	105	8	55.42	12.81
chr2	63532397	63532543	147	113	10	69.82	14.24
chr2	64067855	64068002	148	91	9	54.38	10.20
chr2	64958900	64959043	144	80	8	54.69	12.81
chr2	64995312	64995452	141	97	8	51.99	11.60
chr2	69240648	69240859	212	110	13	73.33	14.58
chr2	69969088	69969234	147	72	9	50.73	9.19
chr2	69985432	69985565	134	44	9	61.77	13.46
chr2	70122097	70122245	149	108	9	58.55	13.76
chr2	70315653	70315849	197	97	13	70.19	12.76
chr2	70351268	70351480	213	120	13	58.25	9.35
chr2	70745054	70745184	131	44	10	52.05	9.65
chr2	71010603	71010754	152	108	9	52.27	11.89
chr2	71222029	71222227	199	105	13	58.33	8.75
chr2	71357243	71357386	144	53	8	50.12	8.97
chr2	71496483	71496646	164	106	9	59.12	15.37
chr2	71503960	71504098	139	101	8	50.22	10.86
chr2	71975375	71975570	196	79	15	69.84	10.81
chr2	72217375	72217501	127	82	8	56.81	12.00
chr2	72340181	72340347	167	48	13	63.00	9.40
chr2	72671339	72671499	161	85	9	59.83	12.81
chr2	73233365	73233478	114	62	10	66.82	12.00
chr2	73828050	73828168	119	40	8	61.37	12.81
chr2	74006895	74007032	138	68	8	53.12	11.73
chr2	74063791	74063982	192	98	13	76.96	16.16
chr2	74581785	74581941	157	44	10	57.88	15.26
chr2	74668078	74668276	199	85	13	53.96	6.67
chr2	74942571	74942695	125	61	8	51.05	8.00
chr2	75498497	75498628	132	45	8	56.71	9.96
chr2	77506108	77506221	114	70	8	62.90	17.93
chr2	78372952	78373092	141	66	8	55.42	12.81
chr2	79338468	79338590	123	46	10	80.69	20.41
chr2	82212237	82212405	169	75	10	67.14	17.93
chr2	82993274	82993451	178	72	11	74.26	12.81
chr2	83281391	83281533	143	97	8	54.93	15.37
chr2	84686157	84686294	138	61	10	66.52	10.31
chr2	85133078	85133298	221	108	15	60.86	14.79
chr2	85153023	85153195	173	125	12	57.01	11.90
chr2	85604418	85604556	139	98	8	52.09	9.17
chr2	85940401	85940533	133	62	10	53.39	8.68
chr2	86422443	86422596	154	83	9	50.03	9.45
chr2	86971692	86971824	133	85	8	57.46	15.37
chr2	87569353	87569494	142	96	8	55.18	17.93
chr2	87579423	87579536	114	67	10	84.22	23.06
chr2	87623656	87624009	354	223	113	923.17	47.72
chr2	87625442	87625503	62	31	8	67.09	8.04
chr2	87625851	87625923	73	36	12	102.54	12.00
chr2	87626216	87626305	90	45	17	121.55	16.92
chr2	87633388	87633530	143	100	12	95.17	15.37
chr2	87633618	87633841	224	99	14	90.68	20.49
chr2	87634036	87634157	122	84	8	60.49	17.93
chr2	87641944	87642108	165	95	27	182.46	26.72
chr2	87642503	87642605	103	44	15	91.78	16.81
chr2	87643454	87643643	190	116	17	79.63	10.80
chr2	87644322	87644536	215	66	28	161.54	18.01
chr2	87645315	87645453	139	46	12	58.59	8.35
chr2	87645936	87646043	108	60	13	81.15	12.29
chr2	87655600	87655775	176	73	32	326.86	58.92
chr2	87655818	87655879	62	31	9	140.47	23.06
chr2	87656052	87656121	70	35	11	153.60	28.18
chr2	87656488	87656553	66	33	8	102.83	20.49
chr2	88926786	88926939	154	109	11	72.81	12.89
chr2	89028677	89028847	171	80	10	66.64	12.81
chr2	89076834	89076973	140	41	8	55.67	10.25
chr2	89853197	89853274	78	39	36	417.33	30.74
chr2	89855482	89855552	71	35	11	95.05	11.34
chr2	89860582	89860654	73	36	9	86.71	13.41
chr2	89861339	89861419	81	40	8	57.25	11.66
chr2	89867309	89867547	239	160	47	165.83	13.98
chr2	89867952	89868119	168	83	48	221.66	16.07
chr2	89868237	89868344	108	34	17	50.94	6.42
chr2	89869675	89870096	422	144	62	119.22	9.15
chr2	89875187	89875433	247	127	58	208.35	19.44
chr2	89878454	89878643	190	46	25	69.05	10.26
chr2	89879083	89879384	302	81	33	69.43	7.29
chr2	90371814	90371896	83	41	11	115.06	28.18
chr2	90372768	90372926	159	119	17	144.79	30.74
chr2	90373337	90373417	81	40	9	90.94	23.06
chr2	90381343	90381428	86	43	21	266.98	53.80
chr2	90449083	90449226	144	43	8	51.66	11.73
chr2	90449622	90449858	237	132	19	126.86	13.61
chr2	90477164	90477510	347	210	45	83.28	5.83
chr2	90479755	90479936	182	110	29	56.37	3.86
chr2	90480502	90480681	180	43	35	77.27	5.49
chr2	90481710	90481772	63	31	14	61.40	4.49
chr2	90482074	90482478	405	161	110	360.23	13.30
chr2	90485117	90485189	73	36	15	80.60	6.86
chr2	90485283	90485571	289	148	81	384.78	17.68
chr2	91599375	91599467	93	46	18	194.50	46.11
chr2	91635962	91636190	229	124	17	118.55	28.18
chr2	91669933	91670127	195	109	12	72.15	15.53
chr2	91670239	91670385	147	76	10	66.04	13.03
chr2	91677805	91677889	85	42	9	90.94	23.06
chr2	91690971	91691115	145	42	8	54.45	12.81
chr2	91696841	91696990	150	43	15	105.71	22.47
chr2	91728261	91728403	143	98	9	64.42	17.93
chr2	91742934	91743046	113	56	8	63.21	12.81
chr2	91745194	91745285	92	46	11	102.83	28.18
chr2	91745476	91745622	147	105	11	83.25	17.93
chr2	91759706	91760077	372	262	46	73.90	4.41
chr2	91760398	91761252	855	331	80	58.85	4.22
chr2	91761769	91762736	968	172	101	86.00	4.43
chr2	91762800	91763612	813	146	109	142.67	3.91
chr2	91776585	91777135	551	242	57	61.19	3.96
chr2	91800011	91801175	1165	393	113	75.26	4.37
chr2	91815371	91815830	460	105	55	55.55	3.98
chr2	91816088	91817179	1092	176	135	123.74	3.58
chr2	91828551	91828765	215	127	14	71.73	14.07
chr2	91872840	91872981	142	38	8	52.93	16.81
chr2	92032119	92032265	147	84	10	53.89	11.34
chr2	92269061	92269249	189	36	26	152.75	16.14
chr2	92269466	92269590	125	38	34	288.77	38.05
chr2	92276667	92276802	136	38	29	206.48	28.86
chr2	92281257	92281390	134	83	74	757.29	51.49
chr2	92281466	92281562	97	41	14	80.63	12.23
chr2	92290405	92290589	185	138	60	427.81	43.04
chr2	92290868	92291074	207	104	34	159.77	23.01
chr2	92291097	92291327	231	41	41	201.70	15.64
chr2	92296180	92296299	120	38	25	149.45	17.85
chr2	92296439	92296495	57	28	18	230.31	14.87
chr2	92296671	92296997	327	203	71	424.92	36.26
chr2	92300664	92300759	96	59	12	53.26	8.25
chr2	92305647	92305886	240	120	80	525.42	28.24
chr2	92306073	92306352	280	43	42	161.97	20.54
chr2	92307965	92308098	134	102	35	218.92	23.76
chr2	92309490	92309763	274	141	33	118.60	10.43
chr2	92315391	92315465	75	37	23	155.34	10.20
chr2	92315910	92316131	222	96	35	77.94	9.09
chr2	92316205	92316362	158	45	54	243.00	12.80
chr2	92317718	92317838	121	89	30	95.53	6.98
chr2	92317961	92318056	96	47	38	178.61	11.80
chr2	92318515	92318745	231	182	66	198.00	14.13
chr2	92319090	92319292	203	47	50	127.49	9.49
chr2	92320095	92320190	96	47	91	646.31	23.19
chr2	92320387	92320463	77	38	51	370.24	13.48
chr2	92320757	92320879	123	61	42	148.05	9.01
chr2	92320969	92321184	216	124	37	56.30	9.31
chr2	92321267	92321355	89	44	37	182.66	10.88
chr2	92323353	92323509	157	89	31	83.83	10.05
chr2	92323548	92323699	152	38	48	200.60	15.35
chr2	92324175	92324311	137	49	40	185.22	12.13
chr2	95873148	95873291	144	44	8	54.69	10.25
chr2	96079291	96079423	133	45	8	50.30	8.33
chr2	96874731	96874931	201	97	13	55.10	9.65
chr2	97416786	97416898	113	47	8	52.55	11.34
chr2	97724499	97724606	108	62	10	86.61	17.93
chr2	98014569	98014710	142	44	9	57.49	12.76
chr2	98983942	98984095	154	81	9	50.37	13.35
chr2	99209530	99209673	144	42	9	64.14	17.93
chr2	99945960	99946102	143	39	9	59.69	13.61
chr2	100160263	100160414	152	70	10	71.49	15.31
chr2	100257442	100257572	131	86	9	54.04	10.74
chr2	101098973	101099159	187	105	11	55.46	10.65
chr2	101160618	101160761	144	46	8	52.45	14.41
chr2	101245073	101245212	140	44	10	52.19	8.87
chr2	101254793	101254920	128	48	8	50.58	8.08
chr2	101946962	101947090	129	87	8	54.28	9.07
chr2	102097395	102097557	163	124	10	55.21	9.28
chr2	102109107	102109287	181	99	10	51.72	13.23
chr2	102793565	102793703	139	46	8	52.87	14.07
chr2	103760192	103760347	156	92	9	61.04	15.37
chr2	104500266	104500397	132	38	8	57.72	15.37
chr2	106409168	106409295	128	80	8	51.61	8.33
chr2	106549252	106549449	198	98	11	50.45	8.36
chr2	107433490	107433626	137	91	10	76.16	15.37
chr2	108265262	108265400	139	72	8	55.92	12.81
chr2	108648082	108648221	140	85	8	55.67	10.25
chr2	109815910	109815978	69	34	10	98.97	12.92
chr2	109948597	109948767	171	111	11	57.89	8.57
chr2	110285618	110285827	210	115	14	55.16	7.56
chr2	110441116	110441219	104	47	8	56.74	13.74
chr2	110479769	110479918	150	105	11	55.58	8.56
chr2	110523746	110523834	89	44	8	68.31	20.49
chr2	110792588	110792727	140	35	8	55.67	15.37
chr2	111096012	111096099	88	44	9	90.94	23.06
chr2	112641749	112641888	140	97	9	62.72	12.00
chr2	113012111	113012257	147	46	9	61.75	14.75
chr2	113195239	113195405	167	75	10	55.73	11.55
chr2	113345013	113345154	142	42	11	58.60	11.58
chr2	113348480	113348594	115	55	8	53.25	11.77
chr2	113593357	113593499	143	80	9	54.93	12.00
chr2	113736312	113736462	151	81	9	59.80	12.00
chr2	116184743	116184868	126	85	8	59.36	15.37
chr2	116752021	116752181	161	57	9	59.83	12.81
chr2	118845965	118846123	159	54	11	77.06	14.58
chr2	120517176	120517307	132	48	10	77.78	15.37
chr2	120594497	120594629	133	40	8	57.46	12.81
chr2	121899959	121900102	144	107	9	50.19	8.87
chr2	122105883	122105999	117	70	9	50.33	8.68
chr2	122120413	122120554	142	98	9	54.46	11.77
chr2	122409637	122409756	120	41	8	51.14	9.63
chr2	124839537	124839663	127	81	8	59.08	15.37
chr2	125383856	125383982	127	60	8	59.08	15.37
chr2	125981968	125982103	136	32	8	56.68	12.81
chr2	126478822	126478917	96	49	8	68.31	17.93
chr2	127204108	127204257	150	104	9	57.87	13.61
chr2	127590080	127590228	149	105	10	51.17	9.21
chr2	127783224	127783390	167	78	12	77.22	10.52
chr2	127942744	127942967	224	113	13	60.53	8.57
chr2	128448260	128448435	176	74	11	60.91	11.34
chr2	129746424	129746517	94	47	8	64.74	18.55
chr2	130410880	130411002	123	45	8	51.61	14.01
chr2	130411747	130411864	118	38	8	53.71	12.24
chr2	130487255	130487405	151	115	10	58.72	9.36
chr2	130661323	130661490	168	85	11	50.69	9.99
chr2	130680429	130680571	143	75	8	50.36	8.97
chr2	130988776	130988907	132	90	9	59.50	14.58
chr2	131744558	131744718	161	114	10	50.88	11.52
chr2	131924969	131925116	148	100	11	76.15	13.31
chr2	132229394	132229536	143	45	8	50.73	9.07
chr2	132269820	132269969	150	43	11	60.81	11.25
chr2	132394618	132394760	143	80	8	50.36	11.21
chr2	132996614	132996735	122	47	11	59.73	10.20
chr2	132996737	132996865	129	98	16	99.64	18.90
chr2	132997487	132997628	142	99	14	60.46	8.68
chr2	132998414	132998646	233	103	28	133.56	18.10
chr2	133002016	133002149	134	37	16	78.58	12.23
chr2	133004672	133004895	224	108	18	73.09	16.05
chr2	133043735	133043957	223	128	22	93.26	15.31
chr2	133105304	133105437	134	89	9	54.88	9.36
chr2	133110478	133110650	173	97	11	55.93	11.61
chr2	133110667	133110846	180	110	15	89.00	12.00
chr2	133118642	133118852	211	100	13	84.62	17.93
chr2	133317346	133317479	134	100	8	50.05	8.33
chr2	133641106	133641257	152	46	9	62.05	15.37
chr2	135297722	135297912	191	74	12	61.10	12.11
chr2	135732993	135733140	148	84	10	61.91	13.87
chr2	135764271	135764407	137	51	8	54.17	12.00
chr2	135932343	135932483	141	67	9	52.62	11.13
chr2	136499500	136499644	145	34	8	54.45	10.25
chr2	138796681	138796815	135	91	8	56.94	15.37
chr2	138845865	138846006	142	99	9	62.63	19.44
chr2	141390345	141390486	142	99	8	55.18	12.81
chr2	153495148	153495313	166	77	10	61.38	10.97
chr2	154522349	154522482	134	58	8	57.20	12.81
chr2	159826168	159826365	198	101	11	56.12	11.44
chr2	160594585	160594719	135	90	8	56.94	15.37
chr2	162135161	162135423	263	46	25	59.28	9.42
chr2	162136702	162136903	202	145	23	69.24	7.56
chr2	162137219	162137340	122	81	15	53.74	8.82
chr2	162138218	162138746	529	200	91	350.31	15.32
chr2	162138811	162139204	394	158	52	160.11	12.29
chr2	170019263	170019399	137	89	8	56.42	12.81
chr2	170655360	170655541	182	89	11	72.46	17.64
chr2	172373848	172373924	77	38	8	90.94	20.49
chr2	175112853	175112953	101	55	8	60.21	12.62
chr2	175511363	175511502	140	99	8	55.67	17.93
chr2	176043022	176043168	147	59	12	75.47	19.54
chr2	176043805	176043924	120	72	14	116.63	21.26
chr2	177065700	177065852	153	108	12	91.67	25.62
chr2	182549377	182549509	133	45	10	67.24	16.16
chr2	185013942	185014062	121	73	8	60.78	15.37
chr2	187866080	187866205	126	82	9	69.38	17.93
chr2	189292520	189292685	166	45	9	58.65	12.81
chr2	190295285	190295420	136	90	8	56.68	12.81
chr2	191514000	191514142	143	110	8	54.93	10.25
chr2	191746142	191746243	102	45	8	63.31	16.23
chr2	197183355	197183510	156	46	9	61.04	15.37
chr2	201729113	201729224	112	72	8	58.82	15.70
chr2	202423929	202424079	151	48	9	62.30	15.37
chr2	202830001	202830119	119	72	9	52.72	12.56
chr2	204304281	204304427	147	101	9	60.83	14.41
chr2	204369205	204369352	148	47	9	63.08	15.37
chr2	210045085	210045211	127	47	8	59.08	15.37
chr2	216176718	216176832	115	74	8	59.47	14.07
chr2	217363965	217364117	153	112	18	149.28	33.64
chr2	217850459	217850600	142	103	8	55.18	10.25
chr2	219575876	219576030	155	38	10	54.06	10.29
chr2	220283490	220283620	131	46	10	54.58	13.21
chr2	224809864	224810125	262	99	17	95.57	10.52
chr2	232153413	232153506	94	47	8	68.31	20.49
chr2	232497943	232498148	206	102	11	58.24	10.41
chr2	232717061	232717206	146	42	9	63.61	15.37
chr2	233271709	233271807	99	45	8	60.92	14.73
chr2	233304637	233304753	117	47	9	52.78	10.82
chr2	236560952	236561084	133	43	8	50.30	10.41
chr2	238130116	238130253	138	53	8	56.17	15.37
chr2	238810607	238810755	149	56	9	54.89	12.49
chr2	239534554	239534685	132	42	8	57.72	12.81
chr2	239706253	239706392	140	39	8	51.84	11.47
chr2	239833894	239834052	159	63	9	51.69	12.24
chr2	239907438	239907575	138	98	8	50.11	8.59
chr2	240347601	240347736	136	45	9	53.30	10.93
chr2	242875004	242875177	174	85	11	57.12	12.00
chr2	242952576	242952644	69	34	9	115.06	23.06
chr2	243153011	243153095	85	42	8	79.42	20.49
chr2	243153740	243153852	113	47	9	73.71	17.93
chr20	524346	524473	128	42	8	51.96	8.42
chr20	3010658	3010778	121	61	9	67.51	16.42
chr20	3995485	3995623	139	93	8	55.92	12.81
chr20	4770918	4771043	126	79	8	58.77	15.12
chr20	16941905	16942037	133	47	8	57.46	12.81
chr20	17551038	17551199	162	50	10	68.94	12.81
chr20	17622364	17622484	121	74	9	51.25	10.74
chr20	19620631	19620732	102	41	8	66.87	15.37
chr20	20181356	20181492	137	47	8	56.42	15.37
chr20	20435808	20435945	138	45	8	51.57	11.21
chr20	23401903	23402045	143	47	9	64.42	12.81
chr20	24030667	24030783	117	70	8	61.98	15.37
chr20	25289370	25289487	118	45	8	52.36	13.74
chr20	25497841	25497951	111	40	8	61.96	14.58
chr20	25829211	25829325	115	44	8	62.59	15.37
chr20	26300221	26300308	88	44	15	152.43	31.24
chr20	26308711	26308879	169	122	12	66.16	15.31
chr20	26310474	26310582	109	35	14	101.98	19.65
chr20	26312744	26312886	143	35	10	52.22	13.61
chr20	26312935	26313091	157	120	12	64.75	16.88
chr20	26318017	26318146	130	46	12	79.95	19.02
chr20	26318412	26318595	184	69	38	349.34	47.38
chr20	29428691	29428815	125	88	8	59.64	12.81
chr20	29428922	29429081	160	112	11	79.25	15.37
chr20	29551803	29551948	146	39	9	51.32	11.13
chr20	29593077	29593219	143	68	11	62.95	11.25
chr20	29595649	29595795	147	113	10	50.82	7.50
chr20	29611541	29611703	163	86	13	87.94	14.73
chr20	29612217	29612370	154	47	12	81.81	12.76
chr20	29646424	29646577	154	116	11	77.45	14.24
chr20	29651936	29652189	254	77	19	83.84	8.22
chr20	29652803	29652937	135	89	10	52.22	7.14
chr20	29653007	29653405	399	267	32	153.31	24.61
chr20	29653424	29653668	245	163	18	85.22	12.00
chr20	29811893	29812086	194	57	20	104.67	18.67
chr20	29817760	29817838	79	39	15	134.27	17.69
chr20	29822956	29823048	93	46	10	52.84	10.52
chr20	29843856	29844002	147	99	10	53.89	11.34
chr20	30181436	30181744	309	44	23	54.54	5.54
chr20	30263234	30263379	146	94	14	56.97	8.16
chr20	30272039	30272318	280	208	18	54.08	6.38
chr20	30311276	30311555	280	196	21	60.65	6.35
chr20	30467466	30467662	197	111	13	52.28	8.93
chr20	30506763	30506962	200	122	15	50.77	7.81
chr20	30697527	30697831	305	71	21	60.16	4.91
chr20	30729576	30729799	224	72	18	52.10	6.58
chr20	31240705	31240954	250	118	21	60.92	8.94
chr20	31434718	31434863	146	83	11	52.43	7.75
chr20	31467632	31467949	318	262	26	73.13	5.90
chr20	32433380	32433544	165	104	15	56.65	8.09
chr20	32581242	32581600	359	73	29	82.07	6.98
chr20	32720883	32721059	177	113	13	62.44	9.85
chr20	32797152	32797411	260	147	19	67.21	6.62
chr20	32797417	32797628	212	89	15	54.16	8.83
chr20	32920367	32920603	237	74	18	52.98	6.18
chr20	32950889	32951269	381	101	30	51.31	5.60
chr20	33070761	33070934	174	126	14	59.17	7.89
chr20	33147370	33148426	1057	116	88	76.97	3.93
chr20	33172837	33173280	444	311	41	66.92	4.82
chr20	33264347	33265289	943	689	81	110.37	5.50
chr20	33296325	33297596	1272	332	122	82.82	3.72
chr20	33345041	33345726	686	421	55	114.35	7.42
chr20	33378274	33378508	235	140	22	73.10	6.66
chr20	33385546	33385810	265	134	22	53.84	5.05
chr20	33385815	33386126	312	170	25	55.17	6.36
chr20	33412413	33413289	877	352	67	96.66	5.04
chr20	33413467	33413729	263	113	24	57.64	5.25
chr20	33452728	33453189	462	404	45	71.63	6.57
chr20	33460327	33460913	587	233	59	83.85	5.17
chr20	33530123	33530669	547	208	41	54.25	3.52
chr20	33543071	33543857	787	405	78	121.68	5.64
chr20	33553143	33553477	335	143	32	58.08	4.30
chr20	33608813	33609302	490	278	44	73.72	4.51
chr20	33619712	33620088	377	275	33	69.44	5.85
chr20	33680039	33680854	816	598	91	197.10	6.82
chr20	33709142	33709466	325	217	28	54.61	5.52
chr20	33734983	33735188	206	105	16	73.02	12.00
chr20	33783726	33783878	153	92	9	55.87	13.17
chr20	33787291	33787421	131	47	8	56.14	14.58
chr20	34252448	34252656	209	134	18	61.27	7.13
chr20	34329989	34330244	256	173	20	69.59	8.20
chr20	34778525	34778843	319	224	21	69.68	7.04
chr20	34859519	34859669	151	64	13	57.13	10.80
chr20	35083369	35083508	140	97	12	58.53	9.60
chr20	35531576	35531713	138	94	10	58.47	11.90
chr20	35580071	35580386	316	95	21	66.30	8.45
chr20	35691606	35691767	162	40	10	54.37	9.03
chr20	36983495	36983673	179	116	13	65.88	10.66
chr20	37017574	37017703	130	82	9	50.01	9.57
chr20	37328200	37328365	166	46	14	64.31	12.33
chr20	37580429	37580609	181	48	12	67.05	11.13
chr20	38054899	38055039	141	42	8	52.78	11.87
chr20	38468190	38468354	165	97	9	55.53	11.73
chr20	38580631	38580753	123	45	8	55.93	13.61
chr20	39311085	39311412	328	263	21	58.19	6.15
chr20	39930255	39930437	183	70	10	56.91	15.20
chr20	39958286	39958398	113	76	8	51.31	10.93
chr20	40131475	40131608	134	45	8	53.35	13.76
chr20	40312770	40312906	137	94	8	51.08	10.97
chr20	40376605	40376770	166	100	10	52.32	10.56
chr20	41251951	41252090	140	102	8	55.52	10.20
chr20	41487496	41487652	157	111	11	74.43	11.34
chr20	41527386	41527529	144	64	10	60.31	11.13
chr20	41543978	41544116	139	45	10	75.53	20.49
chr20	42901197	42901370	174	85	12	54.23	9.52
chr20	43095855	43095993	139	91	10	50.22	9.78
chr20	44223980	44224115	136	41	9	62.94	14.07
chr20	44485673	44485913	241	129	17	63.85	7.12
chr20	45179160	45179321	162	102	13	57.46	7.00
chr20	45653199	45653346	148	53	9	50.15	10.93
chr20	46130569	46130765	197	91	12	51.71	10.20
chr20	46523463	46524000	538	150	82	476.24	25.51
chr20	46524416	46524773	358	97	26	93.44	8.35
chr20	46538197	46538367	171	75	12	54.12	6.67
chr20	47063880	47063993	114	41	8	50.40	10.74
chr20	47131633	47132257	625	569	138	692.53	16.06
chr20	47132328	47132516	189	73	32	141.02	12.55
chr20	47132647	47132897	251	120	30	93.89	9.07
chr20	47175979	47176160	182	111	11	52.00	11.16
chr20	47538419	47538588	170	108	12	61.67	14.02
chr20	47667867	47668044	178	81	12	57.39	8.94
chr20	47812981	47813083	103	71	9	51.30	9.16
chr20	48140641	48140862	222	95	16	77.17	12.18
chr20	48552581	48552816	236	98	16	61.01	7.42
chr20	48651348	48651558	211	107	16	53.11	8.66
chr20	48824720	48824991	272	224	17	57.96	6.07
chr20	49127077	49127301	225	100	16	74.98	11.92
chr20	49348381	49348550	170	95	12	58.19	10.13
chr20	49528786	49528914	129	43	8	51.35	12.49
chr20	49547600	49547746	147	62	9	52.10	13.35
chr20	50056063	50056218	156	112	10	50.25	9.42
chr20	50501529	50501655	127	44	11	70.17	13.38
chr20	50652730	50652871	142	96	9	51.69	9.11
chr20	51016928	51017086	159	112	10	58.93	7.93
chr20	51654344	51654506	163	76	10	52.37	12.11
chr20	51833389	51833566	178	114	11	50.36	9.00
chr20	52209792	52209954	163	98	10	55.58	13.11
chr20	52824826	52825010	185	105	14	60.50	7.38
chr20	52990611	52990739	129	40	9	68.45	17.93
chr20	53922141	53922278	138	56	9	52.42	12.64
chr20	53992874	53993046	173	95	9	57.08	15.37
chr20	54625428	54625601	174	96	10	60.79	13.61
chr20	54851777	54852065	289	178	23	99.14	11.70
chr20	55472619	55472841	223	112	14	52.09	7.56
chr20	55558928	55559099	172	127	12	50.41	7.42
chr20	56156514	56156708	195	78	16	50.38	5.93
chr20	56395839	56395988	150	58	11	55.27	7.09
chr20	56703871	56703977	107	58	9	50.61	9.34
chr20	57350949	57351137	189	78	13	52.22	8.55
chr20	57409431	57409592	162	43	12	58.50	8.33
chr20	57484739	57484907	169	63	13	63.06	9.52
chr20	57617442	57617556	115	69	11	57.38	10.26
chr20	58028940	58029132	193	109	16	57.89	6.71
chr20	58100626	58100828	203	88	12	51.66	10.50
chr20	58139218	58139492	275	173	20	54.60	6.18
chr20	58140928	58141201	274	43	21	61.85	6.32
chr20	58432737	58432850	114	72	8	61.44	14.75
chr20	59290326	59290467	142	96	10	58.34	10.47
chr20	59763168	59763290	123	70	9	59.20	11.55
chr20	59768470	59768620	151	73	10	51.55	9.42
chr20	60216376	60216691	316	118	23	64.28	8.31
chr20	60299204	60299385	182	136	15	52.57	9.19
chr20	60471226	60471793	568	346	38	59.25	5.71
chr20	60562580	60562784	205	132	18	65.64	8.43
chr20	61506907	61507272	366	47	26	64.53	6.13
chr20	62080820	62081267	448	208	31	51.83	4.91
chr20	62398883	62399122	240	136	20	55.77	7.06
chr20	62642464	62642631	168	125	16	72.21	9.57
chr20	62804920	62805045	126	46	10	52.81	8.11
chr20	62877564	62877846	283	47	19	60.88	6.55
chr20	62910116	62910344	229	95	14	55.01	8.22
chr20	62917539	62917678	140	105	8	55.67	15.37
chr21	9647859	9647970	112	47	11	86.34	16.66
chr21	9825810	9825995	186	138	46	307.72	27.21
chr21	9826189	9826284	96	48	40	344.07	31.46
chr21	9826869	9827109	241	194	68	433.33	36.39
chr21	9847488	9847833	346	256	27	116.95	10.96
chr21	9854467	9854635	169	98	11	66.20	12.24
chr21	10084958	10085114	157	119	15	118.60	26.41
chr21	10085212	10085492	281	43	16	90.99	14.41
chr21	10085596	10085762	167	83	10	64.90	16.81
chr21	10086984	10087077	94	47	9	76.81	21.61
chr21	10596957	10597096	140	26	8	53.83	12.15
chr21	10702568	10702936	369	175	50	122.15	7.11
chr21	10702949	10703158	210	120	23	50.32	10.13
chr21	10727541	10727679	139	104	14	66.08	13.33
chr21	10765787	10766018	232	113	17	84.63	11.07
chr21	10809163	10809320	158	42	16	78.25	16.55
chr21	10819342	10819428	87	43	8	56.71	11.50
chr21	10819533	10819626	94	47	28	287.91	40.53
chr21	10827064	10827277	214	113	19	104.74	18.41
chr21	10836285	10836489	205	96	14	50.19	11.15
chr21	10843428	10843516	89	44	11	83.12	15.27
chr21	11034388	11034713	326	205	29	140.16	16.66
chr21	11046667	11046877	211	88	16	64.12	8.16
chr21	11084724	11085055	332	46	29	58.58	5.60
chr21	11094435	11094784	350	122	32	67.70	6.22
chr21	11096633	11096941	309	109	27	63.51	4.12
chr21	11109217	11109380	164	47	12	60.22	10.20
chr21	11110096	11110400	305	47	23	97.87	10.81
chr21	11143637	11143782	146	47	18	163.18	28.18
chr21	11164450	11164606	157	111	12	60.95	12.76
chr21	11169019	11169213	195	151	18	79.07	9.82
chr21	11169937	11170060	124	43	12	64.86	10.93
chr21	11173963	11174092	130	79	13	87.32	13.27
chr21	11180989	11181349	361	295	22	69.79	7.94
chr21	11181584	11181860	277	237	21	66.63	6.84
chr21	11186589	11186933	345	265	31	167.30	14.46
chr21	14353288	14353424	137	37	26	226.23	41.48
chr21	16284265	16284406	142	62	8	55.18	10.25
chr21	18984666	18984807	142	95	9	63.56	12.44
chr21	28373358	28373495	138	46	8	56.17	12.81
chr21	30730285	30730418	134	46	9	66.96	15.37
chr21	33651520	33651666	147	41	9	54.26	10.10
chr21	34608783	34608915	133	86	8	57.46	12.81
chr21	34696785	34696908	124	44	8	57.23	14.24
chr21	34924612	34924778	167	93	9	53.38	13.46
chr21	36207392	36207543	152	66	11	75.94	15.87
chr21	37528192	37528324	133	93	8	52.09	10.97
chr21	37856269	37856438	170	71	9	50.34	12.62
chr21	38241034	38241177	144	46	8	54.69	12.81
chr21	39575360	39575470	111	66	8	55.83	14.29
chr21	40891547	40891683	137	44	8	56.42	10.25
chr21	43506375	43506513	139	95	10	55.53	12.76
chr21	43778536	43778674	139	46	9	59.11	13.03
chr21	43892161	43892300	140	84	8	55.52	12.76
chr21	44037767	44037898	132	85	8	50.56	12.49
chr21	44052528	44052636	109	47	8	52.24	12.64
chr21	45026885	45027008	124	82	8	52.70	14.58
chr21	46474898	46475097	200	96	12	54.06	12.46
chr21	46599988	46600126	139	91	9	51.82	8.95
chr21	47344120	47344203	84	42	13	129.50	23.07
chr21	47558571	47558731	161	95	12	63.18	9.14
chr21	48002163	48002261	99	42	8	67.95	17.93
chr22	16850707	16850839	133	106	8	51.36	12.89
chr22	16852571	16852643	73	36	9	92.66	15.06
chr22	16861048	16861194	147	63	10	56.91	13.95
chr22	16861620	16861690	71	35	15	196.29	28.34
chr22	17043956	17044220	265	141	25	66.35	12.45
chr22	17045215	17045458	244	125	30	106.47	17.78
chr22	17046630	17046878	249	141	28	100.54	10.91
chr22	17048704	17048839	136	95	21	113.79	12.32
chr22	17237405	17237536	132	85	9	67.55	20.49
chr22	17496225	17496361	137	106	8	56.42	15.37
chr22	18775200	18775290	91	45	10	90.94	25.62
chr22	18780180	18780317	138	54	12	97.02	20.49
chr22	18879963	18880041	79	39	29	457.71	74.29
chr22	18880641	18880701	61	30	8	114.84	20.41
chr22	19093405	19093535	131	77	8	51.52	8.50
chr22	19458556	19458701	146	98	9	50.99	12.87
chr22	20861678	20861860	183	112	10	53.98	10.10
chr22	21306225	21306329	105	52	8	61.49	13.61
chr22	21433777	21433916	140	96	10	57.20	11.71
chr22	21591932	21592060	129	82	8	58.53	12.81
chr22	22684882	22685029	148	44	9	62.43	15.12
chr22	23115429	23115582	154	95	9	60.90	12.60
chr22	23356427	23356582	156	86	9	56.37	13.61
chr22	25282496	25282683	188	87	10	61.44	14.93
chr22	26388461	26388611	151	79	9	62.14	12.76
chr22	26995541	26995685	145	101	9	60.02	16.23
chr22	27024340	27024484	145	47	8	54.45	12.81
chr22	27428049	27428169	121	80	8	53.90	10.52
chr22	28546670	28546809	140	95	8	55.52	10.20
chr22	29065553	29065952	400	175	34	211.82	17.01
chr22	29664096	29664263	168	121	14	54.78	9.00
chr22	30286089	30286205	117	44	8	57.67	11.34
chr22	31644454	31644578	125	44	8	53.86	10.86
chr22	32176856	32176999	144	45	8	54.11	12.60
chr22	32352544	32352672	129	86	8	55.05	13.91
chr22	35402424	35402568	145	42	9	61.82	14.58
chr22	36775626	36775739	114	68	8	57.44	13.17
chr22	37625404	37625632	229	102	19	52.15	6.16
chr22	38239935	38240242	308	215	19	60.06	9.38
chr22	38430077	38430502	426	350	32	63.75	5.08
chr22	38541351	38541556	206	111	16	53.43	7.40
chr22	38901655	38901819	165	120	11	51.46	8.56
chr22	39274124	39274267	144	100	10	51.06	8.87
chr22	40289401	40289522	122	78	8	60.49	15.37
chr22	40695808	40695960	153	49	10	66.66	13.76
chr22	40980929	40981072	144	100	9	56.18	10.41
chr22	41346974	41347165	192	124	13	67.10	11.71
chr22	41763348	41763593	246	113	20	50.31	6.65
chr22	42833567	42833799	233	171	16	52.82	6.34
chr22	42957625	42957758	134	58	9	56.29	13.61
chr22	44226344	44226514	171	99	13	56.52	8.45
chr22	44846338	44846530	193	96	13	54.82	7.90
chr22	46170043	46170167	125	84	8	50.72	9.91
chr22	46474371	46474506	136	90	12	55.18	9.77
chr22	46610597	46610744	148	90	10	55.94	8.57
chr22	46782474	46782628	155	45	11	52.96	6.94
chr22	47127509	47127723	215	102	16	67.58	7.56
chr22	47319275	47319416	142	85	8	52.53	9.49
chr22	47532166	47532383	218	83	17	64.23	7.56
chr22	47893101	47893241	141	75	9	52.62	11.13
chr22	48131648	48131782	135	55	9	56.74	11.89
chr22	48634167	48634334	168	43	12	56.80	8.33
chr22	50523124	50523285	162	94	11	51.06	8.33
chr22	50837946	50838139	194	88	12	56.91	9.64
chr22	50967678	50967986	309	193	22	53.76	6.72
chr3	512442	512591	150	108	9	62.56	12.81
chr3	942019	942134	116	71	8	62.28	15.37
chr3	1741126	1741260	135	47	9	54.60	9.36
chr3	1753272	1753454	183	85	11	71.08	19.67
chr3	3386777	3386904	128	88	8	54.16	11.21
chr3	3707973	3708140	168	44	10	56.27	11.77
chr3	5116137	5116311	175	55	11	51.09	10.50
chr3	5163904	5164000	97	45	8	50.82	10.91
chr3	5552034	5552184	151	53	10	61.48	10.00
chr3	5572529	5572686	158	89	9	54.65	13.17
chr3	5970861	5971005	145	67	8	54.31	12.76
chr3	6549487	6549630	144	41	8	51.66	11.73
chr3	6884919	6885040	122	44	10	80.50	22.68
chr3	8413923	8414045	123	51	8	58.76	14.75
chr3	8659867	8659994	128	87	9	55.92	9.19
chr3	9089233	9089413	181	99	13	65.31	10.66
chr3	9302482	9302624	143	43	9	52.44	9.36
chr3	9390120	9390276	157	99	10	51.24	8.10
chr3	9468654	9468839	186	128	11	69.24	12.00
chr3	9772983	9773224	242	140	21	50.80	6.10
chr3	9974488	9974791	304	205	25	63.64	6.14
chr3	10028402	10028597	196	96	11	55.35	12.99
chr3	10039120	10039306	187	91	13	64.42	12.37
chr3	10074954	10075083	130	82	9	58.18	13.87
chr3	10593859	10594039	181	118	13	53.16	7.16
chr3	10927798	10927997	200	101	13	52.16	9.04
chr3	11112872	11113009	138	90	9	50.50	8.57
chr3	11416055	11416202	148	43	10	56.63	8.72
chr3	11441114	11441222	109	64	9	59.07	13.61
chr3	11548151	11548327	177	67	11	68.39	11.21
chr3	11761435	11761538	104	58	9	54.73	10.13
chr3	11909128	11909272	145	80	8	50.64	9.17
chr3	12693021	12693152	132	89	9	56.50	9.63
chr3	14121757	14121907	151	45	9	62.30	17.93
chr3	15255458	15255599	142	47	9	62.17	14.41
chr3	15417059	15417193	135	65	9	52.26	10.56
chr3	15716564	15716706	143	90	8	54.93	12.81
chr3	15900502	15900843	342	108	24	107.04	9.28
chr3	16926097	16926231	135	45	9	54.25	12.99
chr3	19776275	19776415	141	96	8	55.42	15.37
chr3	20122717	20122877	161	74	9	57.80	14.58
chr3	21313125	21313266	142	47	8	52.14	11.73
chr3	21958719	21958863	145	110	8	54.45	10.25
chr3	23413494	23413625	132	44	8	57.72	12.81
chr3	23810463	23810600	138	87	9	54.47	11.44
chr3	23831884	23831979	96	46	8	62.02	15.04
chr3	23958112	23958250	139	93	8	52.09	11.47
chr3	23984013	23984092	80	40	8	64.50	14.07
chr3	24227179	24227313	135	91	8	56.94	12.81
chr3	24650978	24651093	116	51	8	62.28	15.37
chr3	25469899	25470027	129	94	9	65.91	12.00
chr3	27764567	27764707	141	45	9	50.33	12.21
chr3	28283060	28283222	163	46	10	61.25	10.74
chr3	29187660	29187786	127	84	8	59.08	12.81
chr3	29311453	29311593	141	42	8	55.27	12.76
chr3	31117317	31117461	145	74	8	54.45	12.81
chr3	31489534	31489658	125	65	8	59.64	12.81
chr3	32324219	32324360	142	98	8	53.76	12.29
chr3	32836854	32836997	144	88	9	51.84	11.13
chr3	33028753	33028927	175	110	11	64.62	12.24
chr3	33318977	33319102	126	54	8	58.34	12.44
chr3	33840014	33840156	143	97	8	51.50	11.60
chr3	33849905	33850112	208	120	13	78.84	13.61
chr3	34597240	34597386	147	52	9	63.34	12.81
chr3	36220498	36220695	198	96	11	68.02	17.42
chr3	37218050	37218212	163	123	12	73.54	11.44
chr3	37782143	37782336	194	98	11	51.32	8.36
chr3	38241453	38241587	135	40	8	53.88	14.07
chr3	39593379	39593515	137	77	9	66.09	12.81
chr3	40136792	40136935	144	101	9	55.04	14.14
chr3	41412657	41412795	139	61	8	54.91	12.44
chr3	42947605	42947731	127	46	8	54.06	8.87
chr3	42977868	42978009	142	95	11	84.90	15.37
chr3	44070050	44070301	252	205	16	72.21	7.97
chr3	44186226	44186373	148	57	9	63.08	12.81
chr3	45101827	45101943	117	69	9	60.76	13.35
chr3	45318115	45318259	145	55	8	53.03	9.84
chr3	45534796	45534985	190	111	11	53.29	8.57
chr3	45787897	45788028	132	69	9	53.43	12.42
chr3	45788398	45788552	155	107	10	55.10	10.56
chr3	46138789	46138945	157	46	9	52.54	12.37
chr3	46184073	46184199	127	45	8	51.88	14.58
chr3	46900963	46901078	116	73	13	68.11	11.34
chr3	47008341	47008474	134	47	9	52.54	10.56
chr3	47866466	47866628	163	121	11	52.89	8.75
chr3	48009022	48009162	141	46	8	55.42	10.25
chr3	48172230	48172361	132	94	10	58.29	9.72
chr3	48286548	48286721	174	61	11	56.03	11.71
chr3	48936196	48936331	136	42	9	50.42	8.43
chr3	49643948	49644134	187	67	12	61.70	12.00
chr3	50160402	50160649	248	206	17	54.31	6.25
chr3	51198025	51198166	142	100	8	55.18	10.25
chr3	51280302	51280442	141	36	8	55.42	12.81
chr3	51358293	51358432	140	60	9	65.24	15.37
chr3	51509436	51509602	167	95	10	53.50	10.93
chr3	51671189	51671365	177	74	11	59.44	12.87
chr3	52485782	52485852	71	35	8	71.38	10.60
chr3	52486077	52486287	211	114	25	146.55	27.83
chr3	67198833	67198966	134	47	9	66.96	17.93
chr3	67255684	67255820	137	46	8	56.42	15.37
chr3	73208358	73208495	138	99	8	56.17	12.81
chr3	90352520	90352612	93	46	8	68.31	20.49
chr3	90413726	90413776	51	25	8	153.60	20.49
chr3	90448233	90448377	145	27	12	94.45	28.18
chr3	90477689	90477743	55	27	14	282.04	35.87
chr3	90486978	90487081	104	47	9	77.03	20.49
chr3	109414106	109414247	142	45	8	55.18	10.25
chr3	112280372	112280493	122	41	8	60.34	15.31
chr3	116416228	116416350	123	77	9	70.34	15.37
chr3	117716331	117716450	120	62	8	56.79	13.61
chr3	117864001	117864135	135	46	8	56.94	15.37
chr3	118500141	118500278	138	87	9	65.64	12.76
chr3	118925695	118925867	173	56	13	68.02	12.28
chr3	118986067	118986206	140	41	10	71.92	14.24
chr3	118986691	118986842	152	45	9	59.55	14.41
chr3	119001760	119001899	140	93	8	55.09	12.60
chr3	119395878	119396027	150	68	11	65.27	12.42
chr3	120161317	120161467	151	40	9	55.96	10.86
chr3	120701840	120701981	142	35	8	55.18	10.25
chr3	121490044	121490206	163	85	9	51.90	10.52
chr3	121538333	121538470	138	41	8	55.59	12.60
chr3	121740737	121740857	121	47	9	62.46	12.37
chr3	122233616	122233790	175	59	17	106.40	16.46
chr3	122514221	122514517	297	195	21	85.16	10.74
chr3	122785734	122785954	221	107	15	50.71	8.50
chr3	122906444	122906617	174	45	12	61.66	11.16
chr3	124052921	124053053	133	93	9	54.47	9.19
chr3	124114069	124114192	124	82	9	61.51	10.31
chr3	124416864	124417054	191	82	13	61.83	10.50
chr3	124515428	124515605	178	106	13	53.41	8.26
chr3	124531924	124532053	130	47	11	50.18	8.73
chr3	124577986	124578179	194	92	12	52.08	10.13
chr3	124627750	124627915	166	77	10	53.38	10.84
chr3	125099778	125099949	172	79	10	55.31	9.81
chr3	125172981	125173182	202	97	12	67.33	14.58
chr3	125399055	125399240	186	139	14	52.68	8.50
chr3	125449097	125449204	108	46	8	64.83	15.37
chr3	125897998	125898188	191	106	13	61.83	9.00
chr3	125946499	125946639	141	96	8	55.42	17.93
chr3	126152458	126152823	366	135	26	50.34	6.58
chr3	126276200	126276501	302	180	27	57.98	5.02
chr3	126310453	126310659	207	104	11	52.99	12.99
chr3	126915675	126915783	109	62	9	56.32	9.49
chr3	127348717	127348882	166	119	12	67.43	10.29
chr3	127741195	127741357	163	77	9	56.43	11.87
chr3	128437065	128437215	151	107	9	51.10	9.54
chr3	128847603	128847755	153	80	11	55.64	10.20
chr3	129072887	129073062	176	86	10	56.80	14.58
chr3	129090429	129090540	112	66	8	53.83	11.66
chr3	129811224	129811344	121	74	9	51.81	10.91
chr3	129830303	129830460	158	77	9	51.56	10.10
chr3	131100305	131100588	284	78	16	76.70	8.57
chr3	133210362	133210558	197	77	12	50.12	8.44
chr3	135222670	135222806	137	50	8	52.97	11.60
chr3	135587813	135587946	134	82	8	54.13	9.38
chr3	135684194	135684303	110	46	8	54.13	9.63
chr3	135872638	135872759	122	44	8	60.49	15.37
chr3	136448842	136448965	124	65	9	62.30	12.62
chr3	136458031	136458190	160	112	10	50.49	8.10
chr3	136537771	136538041	271	78	16	62.11	7.24
chr3	136591516	136591645	130	88	9	57.08	11.55
chr3	136608985	136609104	120	78	8	52.45	12.00
chr3	136810845	136810987	143	42	9	64.42	15.37
chr3	136929973	136930129	157	90	11	70.96	12.62
chr3	137683851	137684025	175	96	9	56.01	17.64
chr3	137893463	137893643	181	81	10	51.35	13.11
chr3	137906710	137906884	175	109	12	61.02	7.91
chr3	138486482	138486660	179	131	11	50.12	10.50
chr3	139760601	139760741	141	78	8	55.42	12.81
chr3	139779325	139779489	165	62	12	66.12	11.61
chr3	139942247	139942376	130	49	11	82.77	17.94
chr3	140660436	140660566	131	83	8	52.61	10.97
chr3	140661377	140661509	133	46	8	51.73	10.86
chr3	141121480	141121613	134	89	9	51.59	10.29
chr3	141206606	141206736	131	85	9	52.75	12.11
chr3	141457076	141457176	101	45	8	55.49	11.03
chr3	141475159	141475301	143	69	9	64.42	17.93
chr3	141674231	141674365	135	90	8	51.58	8.78
chr3	142174926	142175060	135	46	8	54.28	9.49
chr3	142233090	142233227	138	100	8	51.20	8.87
chr3	142315349	142315510	162	47	13	75.10	11.52
chr3	142443374	142443501	128	82	8	57.36	12.29
chr3	142564960	142565155	196	105	12	71.90	13.31
chr3	142607195	142607361	167	104	11	51.54	8.68
chr3	142705827	142706022	196	108	12	64.99	13.48
chr3	143109486	143109625	140	101	8	55.67	12.81
chr3	143316124	143316267	144	97	8	52.05	9.49
chr3	144640454	144640624	171	91	9	57.52	17.93
chr3	144640726	144640863	138	47	8	56.17	15.37
chr3	144694408	144694507	100	47	8	67.59	17.93
chr3	146187267	146187400	134	92	9	57.02	11.89
chr3	146195375	146195526	152	113	9	50.51	11.34
chr3	147572733	147572860	128	83	8	55.72	11.73
chr3	148237502	148237638	137	47	8	55.42	12.44
chr3	148616460	148616593	134	90	8	55.35	17.01
chr3	149164802	149164949	148	46	9	61.49	12.29
chr3	149210363	149210522	160	75	10	51.13	9.87
chr3	149211556	149211661	106	37	8	51.14	10.20
chr3	149432125	149432347	223	161	16	77.35	9.21
chr3	149530661	149530816	156	117	12	77.14	11.77
chr3	149998675	149998991	317	191	21	124.05	16.23
chr3	150159302	150159452	151	87	10	71.96	15.37
chr3	150221669	150221853	185	104	12	61.82	10.20
chr3	150575916	150576051	136	93	9	58.75	14.73
chr3	150670003	150670179	177	100	10	65.18	15.37
chr3	150675245	150675390	146	40	9	52.70	9.63
chr3	150785161	150785275	115	43	8	59.88	14.24
chr3	150804966	150805186	221	120	14	58.26	8.44
chr3	151434686	151434831	146	56	9	62.96	15.12
chr3	151457453	151457599	147	40	9	61.29	12.15
chr3	153010611	153010745	135	77	8	56.79	12.76
chr3	153137599	153137734	136	47	8	51.70	13.31
chr3	153583624	153583762	139	100	9	61.65	11.60
chr3	153805812	153805946	135	59	9	56.01	13.61
chr3	153895698	153895827	130	58	8	55.58	14.24
chr3	154593087	154593223	137	46	9	61.78	11.47
chr3	154797433	154797567	135	89	8	51.58	10.97
chr3	155786365	155786522	158	83	9	51.56	12.12
chr3	156534537	156534628	92	46	8	56.23	14.58
chr3	156806787	156806885	99	41	8	50.73	10.99
chr3	157648505	157648666	162	55	10	61.07	12.76
chr3	158893003	158893140	138	40	8	56.17	12.81
chr3	159729280	159729399	120	83	8	51.79	9.81
chr3	159794194	159794326	133	44	9	53.80	10.84
chr3	160412846	160412979	134	92	11	78.82	17.01
chr3	161077795	161077933	139	94	8	55.92	17.93
chr3	161090476	161090637	162	44	11	61.81	12.42
chr3	162780943	162781084	142	54	8	55.18	12.81
chr3	163196446	163196590	145	63	8	54.45	10.25
chr3	163677793	163677925	133	90	10	69.85	12.89
chr3	164169543	164169659	117	70	8	59.68	14.41
chr3	164196315	164196458	144	59	10	69.24	13.76
chr3	165437797	165437995	199	99	13	66.54	12.00
chr3	166567100	166567258	159	68	9	55.23	11.21
chr3	166583903	166584048	146	40	9	60.20	11.73
chr3	166735103	166735242	140	92	8	52.62	16.42
chr3	167452572	167452785	214	107	14	75.59	15.36
chr3	167489610	167489750	141	37	9	62.90	14.58
chr3	167967944	167968087	144	99	10	60.69	11.23
chr3	169448260	169448393	134	63	8	57.20	12.81
chr3	169681516	169681645	130	39	8	52.88	10.97
chr3	169684573	169684733	161	59	9	51.60	10.31
chr3	169714379	169714509	131	46	8	52.99	11.09
chr3	169898856	169899010	155	108	10	54.40	10.38
chr3	169965131	169965283	153	32	10	54.59	8.57
chr3	170007485	170007592	108	75	8	59.71	13.31
chr3	170150323	170150485	163	45	10	55.96	9.45
chr3	171050271	171050453	183	57	12	67.41	13.23
chr3	171407589	171407756	168	65	10	61.79	15.70
chr3	171422834	171422976	143	102	9	54.20	9.81
chr3	171465015	171465152	138	74	10	51.62	7.19
chr3	171527989	171528277	289	242	24	113.78	11.26
chr3	171689109	171689297	189	87	13	67.91	11.71
chr3	171854630	171854840	211	99	12	60.14	11.23
chr3	171934202	171934403	202	101	12	60.08	10.74
chr3	172128793	172129212	420	350	32	140.24	13.70
chr3	172214909	172215033	125	46	8	55.37	13.61
chr3	172251337	172251532	196	109	12	54.29	10.74
chr3	172992553	172992766	214	112	13	62.83	10.29
chr3	173113754	173113935	182	81	9	55.16	15.37
chr3	173676805	173677005	201	91	12	77.58	12.76
chr3	174148870	174149014	145	38	9	63.87	15.37
chr3	176921805	176921950	146	55	9	51.32	11.13
chr3	177616144	177616288	145	97	8	53.88	10.08
chr3	178789433	178789567	135	88	8	51.95	11.09
chr3	179041397	179041530	134	58	9	55.23	11.34
chr3	179433675	179433818	144	45	8	54.11	12.60
chr3	179660102	179660234	133	97	8	57.46	10.25
chr3	181201249	181201392	144	44	8	54.69	12.81
chr3	182910749	182910931	183	111	11	55.66	8.72
chr3	184359917	184360048	132	85	10	50.42	10.67
chr3	185611330	185611460	131	85	8	57.84	15.31
chr3	185631953	185632093	141	101	8	51.60	13.76
chr3	186490571	186490766	196	113	12	65.45	13.61
chr3	186960499	186960603	105	47	8	52.62	12.32
chr3	187177494	187177629	136	47	8	53.62	11.73
chr3	188758490	188758630	141	64	8	55.42	12.81
chr3	193310976	193311104	129	59	8	58.53	12.81
chr3	194208423	194208671	249	72	16	64.30	9.35
chr3	194241095	194241252	158	47	9	52.68	10.41
chr3	195163343	195163533	191	102	11	54.92	10.74
chr3	195475713	195475874	162	83	12	56.02	10.53
chr3	195595994	195596153	160	113	14	51.60	7.16
chr3	195879147	195879287	141	47	9	50.33	10.47
chr3	195896167	195896342	176	130	12	59.31	9.21
chr3	195999884	196000011	128	85	10	58.27	7.85
chr3	196625623	196625813	191	117	82	885.88	68.03
chr3	197391938	197392018	81	40	8	72.36	17.19
chr3	197463487	197463620	134	92	9	50.36	9.96
chr3	197526695	197526794	100	47	9	78.61	20.49
chr3	197705344	197705483	140	76	8	53.83	12.15
chr3	197865217	197865356	140	38	8	55.67	12.81
chr3	197872172	197872314	143	97	8	54.93	15.37
chr4	36154	36289	136	88	9	63.39	14.24
chr4	37144	37266	123	78	8	50.29	11.55
chr4	61104	61373	270	184	17	58.40	6.07
chr4	814594	814744	151	40	9	55.56	10.74
chr4	4065958	4066022	65	32	8	115.06	20.49
chr4	6918621	6918763	143	57	8	54.93	10.25
chr4	7491824	7491942	119	31	9	64.31	10.63
chr4	8562262	8562395	134	42	8	56.62	12.60
chr4	9240331	9240407	77	38	8	90.94	20.49
chr4	17579297	17579402	106	46	8	64.90	15.12
chr4	21859618	21859754	137	92	9	66.09	12.81
chr4	23526441	23526584	144	63	8	54.69	15.37
chr4	24973006	24973147	142	47	8	51.36	11.47
chr4	25044971	25045113	143	44	8	54.36	12.60
chr4	26219529	26219667	139	102	8	55.92	10.25
chr4	36748950	36749091	142	40	8	55.18	12.81
chr4	39720180	39720313	134	90	8	57.20	10.25
chr4	40430052	40430194	143	36	8	54.93	12.81
chr4	49093572	49093656	85	42	13	115.38	22.11
chr4	49093822	49094088	267	170	24	132.71	19.13
chr4	49099073	49099305	233	135	20	70.78	11.39
chr4	49099309	49099371	63	31	8	65.22	7.74
chr4	49100533	49100680	148	100	20	75.91	10.37
chr4	49104578	49104775	198	45	74	377.99	18.41
chr4	49109285	49109599	315	179	81	195.00	16.24
chr4	49109664	49109918	255	162	58	140.77	5.89
chr4	49110301	49110534	234	118	64	204.70	14.69
chr4	49111513	49111656	144	36	29	79.72	9.56
chr4	49111893	49112163	271	190	62	189.53	8.58
chr4	49114176	49114300	125	83	23	67.01	8.33
chr4	49120554	49121459	906	522	154	374.80	7.91
chr4	49121463	49121696	234	181	30	55.62	6.35
chr4	49122205	49122385	181	78	34	109.52	8.61
chr4	49122546	49123231	686	478	138	434.99	13.11
chr4	49133706	49133765	60	30	11	180.63	28.18
chr4	49139212	49139266	55	27	8	127.70	16.66
chr4	49142536	49142601	66	33	25	380.58	32.09
chr4	49144113	49144253	141	46	20	112.61	18.01
chr4	49146504	49146784	281	149	27	74.32	7.79
chr4	49149749	49149916	168	43	21	51.04	9.45
chr4	49151623	49151899	277	176	77	315.09	18.48
chr4	49156176	49156387	212	78	28	63.49	8.00
chr4	49156422	49156725	304	108	48	128.51	9.03
chr4	49157390	49157545	156	33	23	81.36	8.50
chr4	49163409	49163604	196	90	14	98.48	23.06
chr4	49272839	49272929	91	45	8	68.31	20.49
chr4	49273106	49273256	151	108	9	62.30	12.81
chr4	49275708	49275769	62	31	8	115.06	20.49
chr4	49288996	49289172	177	114	24	220.05	51.02
chr4	49289997	49290092	96	54	8	67.71	17.64
chr4	49300414	49300476	63	31	11	180.63	28.18
chr4	49323606	49323732	127	41	8	59.08	15.37
chr4	49325073	49325157	85	42	12	127.62	30.74
chr4	49516881	49516957	77	38	31	525.43	79.42
chr4	49633653	49633742	90	45	8	53.26	13.38
chr4	49633975	49634043	69	34	14	172.61	23.23
chr4	49634575	49634788	214	145	20	105.03	12.41
chr4	49634890	49635059	170	75	16	84.74	18.43
chr4	49639095	49639200	106	59	14	69.29	9.96
chr4	49640074	49640133	60	30	10	94.16	8.80
chr4	49640986	49641148	163	35	17	70.93	14.38
chr4	49642586	49642663	78	39	16	130.87	13.95
chr4	49647113	49647278	166	121	19	86.07	15.70
chr4	49648030	49648086	57	28	8	65.83	6.66
chr4	49650660	49650807	148	69	30	162.67	18.55
chr4	49652532	49652645	114	70	26	153.26	16.07
chr4	49653375	49653556	182	123	33	160.42	13.28
chr4	49655586	49655649	64	32	12	81.50	6.82
chr4	49657839	49657948	110	37	17	87.89	12.61
chr4	49659111	49659259	149	56	16	74.94	11.83
chr4	49659525	49659740	216	93	60	481.83	42.11
chr4	55100134	55100249	116	70	8	50.11	10.84
chr4	55574802	55574938	137	93	9	66.09	12.81
chr4	56043979	56044118	140	37	8	55.67	12.81
chr4	56157374	56157510	137	43	8	56.42	15.37
chr4	66879652	66879778	127	61	9	69.07	12.81
chr4	68264244	68264410	167	74	21	73.62	10.37
chr4	68264504	68264946	443	324	76	309.07	18.08
chr4	68265292	68265678	387	294	99	542.45	37.86
chr4	68265884	68266041	158	112	29	133.60	14.58
chr4	71859723	71859864	142	45	8	55.18	15.37
chr4	73935368	73935491	124	90	9	69.85	12.76
chr4	74035769	74035899	131	86	9	60.58	12.76
chr4	74639217	74639359	143	41	8	54.93	10.25
chr4	75719335	75719471	137	103	8	56.42	12.81
chr4	76439942	76440112	171	79	10	66.64	15.37
chr4	80301236	80301377	142	97	8	55.18	12.81
chr4	83206093	83206268	176	64	11	74.79	12.81
chr4	84031167	84031307	141	43	8	55.42	12.81
chr4	89378821	89378976	156	86	10	66.31	13.91
chr4	89444964	89445139	176	110	13	65.61	8.94
chr4	90843331	90843446	116	43	8	62.28	17.93
chr4	100280950	100281078	129	43	8	58.53	12.81
chr4	103940643	103940790	148	42	9	63.08	15.37
chr4	105265495	105265647	153	109	10	71.39	15.37
chr4	106394792	106394933	142	97	9	64.69	12.81
chr4	106448119	106448258	140	102	8	55.67	12.81
chr4	107868983	107869117	135	80	8	56.94	12.81
chr4	108746327	108746501	175	76	10	65.66	15.37
chr4	119199868	119200009	142	101	8	55.18	12.81
chr4	122853892	122854040	149	105	9	62.82	15.37
chr4	123843505	123843644	140	92	8	55.09	12.60
chr4	124035386	124035556	171	43	13	95.19	15.12
chr4	124606012	124606149	138	101	9	65.81	12.81
chr4	128246290	128246432	143	47	8	54.93	10.25
chr4	129209382	129209536	155	120	10	70.65	12.76
chr4	140004943	140005082	140	92	8	55.67	12.81
chr4	141971980	141972122	143	102	8	54.93	10.25
chr4	151885257	151885401	145	45	9	63.87	12.81
chr4	152658754	152658895	142	102	9	64.69	15.37
chr4	153625647	153625808	162	75	9	57.56	14.58
chr4	154315100	154315227	128	46	8	58.80	12.81
chr4	159644292	159644436	145	90	9	63.87	12.81
chr4	160414164	160414291	128	91	9	68.76	12.81
chr4	183730644	183730822	179	132	12	58.16	9.14
chr4	185351376	185351505	130	43	8	53.63	11.21
chr4	186067921	186068114	194	91	15	83.47	18.55
chr4	186494858	186495022	165	72	10	68.16	17.93
chr4	187337896	187338073	178	115	10	64.95	15.37
chr4	187645863	187645998	136	41	8	51.70	13.31
chr4	188158464	188158608	145	80	9	63.87	12.81
chr4	190156263	190156353	91	45	8	68.31	20.49
chr4	190197985	190198124	140	32	9	58.44	10.74
chr4	190643466	190643796	331	112	19	66.44	12.49
chr4	190767387	190767469	83	41	11	105.73	23.63
chr4	190767899	190768041	143	97	13	99.27	22.68
chr4	190802380	190802709	330	102	25	167.89	25.62
chr4	190838551	190838666	116	57	11	94.61	20.49
chr4_gl000193_random	26364	26503	140	96	8	55.52	15.31
chr4_gl000193_random	35169	35308	140	54	10	61.86	11.23
chr4_gl000193_random	79497	79593	97	50	15	146.27	32.10
chr4_gl000193_random	84304	84390	87	43	11	92.66	18.40
chr4_gl000193_random	86345	86538	194	132	36	277.08	22.52
chr4_gl000193_random	87015	87079	65	32	8	84.52	11.42
chr4_gl000193_random	88688	88769	82	41	8	58.36	12.00
chr4_gl000193_random	89902	89984	83	41	14	135.54	22.86
chr4_gl000193_random	90837	91031	195	46	21	137.56	20.07
chr4_gl000193_random	105834	105996	163	66	11	78.38	20.49
chr4_gl000194_random	2976	3126	151	104	10	71.96	15.37
chr4_gl000194_random	56659	56859	201	103	10	55.30	16.05
chr4_gl000194_random	68711	68845	135	46	8	54.28	16.61
chr5	218158	218549	392	46	30	74.00	4.96
chr5	218630	218907	278	85	27	91.12	7.59
chr5	244162	244369	208	105	17	73.06	8.31
chr5	264635	264756	122	58	11	54.55	9.07
chr5	335703	335828	126	74	12	51.48	7.42
chr5	354831	355109	279	135	23	61.72	6.30
chr5	361430	361842	413	340	27	62.27	5.98
chr5	443389	444143	755	621	63	72.32	4.59
chr5	472202	472805	604	137	48	54.24	5.71
chr5	509848	510233	386	262	33	54.57	4.55
chr5	547661	547981	321	273	31	68.28	5.43
chr5	557304	557634	331	192	27	53.65	5.22
chr5	565842	566023	182	83	20	74.29	9.35
chr5	579800	580209	410	177	27	53.56	5.65
chr5	586844	587208	365	183	27	55.59	5.16
chr5	592378	592707	330	59	26	62.37	6.56
chr5	628557	628788	232	132	44	232.57	20.87
chr5	628843	629070	228	89	20	57.91	6.93
chr5	651917	652509	593	253	45	97.21	6.33
chr5	682500	682687	188	123	24	77.60	7.82
chr5	688590	688808	219	124	24	102.45	13.17
chr5	694275	694414	140	101	12	85.60	12.49
chr5	729425	729556	132	91	12	65.73	9.22
chr5	748650	748897	248	163	19	68.24	7.48
chr5	754508	754617	110	45	14	52.72	9.34
chr5	770672	771038	367	253	32	59.90	6.00
chr5	783390	783476	87	43	11	61.93	9.93
chr5	783612	783689	78	39	10	60.89	8.83
chr5	784104	784419	316	96	27	78.26	7.50
chr5	824116	824296	181	46	13	53.16	7.16
chr5	825222	825371	150	56	10	50.61	7.61
chr5	923439	923878	440	326	34	66.30	4.91
chr5	936841	937171	331	119	27	58.95	5.57
chr5	1026059	1026143	85	42	20	134.45	13.12
chr5	1069093	1069354	262	124	24	53.98	6.22
chr5	1386370	1386677	308	98	29	50.86	5.79
chr5	1540023	1540279	257	123	24	54.50	6.15
chr5	1540859	1541344	486	201	44	77.45	4.61
chr5	1571161	1571383	223	100	23	81.63	11.38
chr5	1594262	1594417	156	46	14	71.35	11.41
chr5	1618712	1619171	460	212	29	51.10	4.73
chr5	1645071	1645386	316	140	25	55.00	5.00
chr5	1681954	1682253	300	88	20	58.37	6.12
chr5	1720853	1721188	336	218	23	50.29	5.67
chr5	1843136	1843216	81	40	12	63.35	8.25
chr5	1967412	1967528	117	45	11	50.34	7.89
chr5	1972582	1972882	301	42	21	64.92	6.22
chr5	2095011	2095255	245	119	19	57.95	9.03
chr5	2410526	2410810	285	113	23	69.79	8.95
chr5	2418602	2418886	285	199	20	50.64	7.75
chr5	2487678	2487866	189	101	16	78.52	10.60
chr5	2541848	2542315	468	206	33	58.38	4.31
chr5	2619202	2619525	324	78	23	60.73	6.32
chr5	2782873	2783124	252	156	18	51.14	5.47
chr5	2819031	2819484	454	220	29	56.79	5.83
chr5	3101146	3101452	307	59	23	50.74	5.21
chr5	3120118	3120333	216	106	16	51.55	6.71
chr5	3126697	3126928	232	186	19	65.72	6.74
chr5	3261441	3261706	266	103	16	51.54	5.90
chr5	3276418	3276525	108	47	15	71.34	9.17
chr5	3324762	3325223	462	214	33	58.28	5.67
chr5	3362100	3362737	638	462	42	82.48	5.52
chr5	3538652	3538982	331	113	25	57.28	4.62
chr5	3656877	3657141	265	156	20	58.20	7.19
chr5	3672446	3672710	265	153	20	54.25	5.08
chr5	3698809	3698974	166	73	13	54.07	10.04
chr5	4039778	4039979	202	123	15	59.19	8.07
chr5	4398715	4398944	230	96	18	70.97	7.98
chr5	4493421	4493576	156	86	11	56.06	10.50
chr5	4524618	4524815	198	112	17	75.47	11.73
chr5	4613106	4613270	165	66	11	55.24	9.35
chr5	4709668	4709858	191	109	17	86.21	12.00
chr5	4816567	4816836	270	101	17	67.82	7.09
chr5	4826911	4827114	204	75	15	62.54	8.66
chr5	4893488	4893718	231	105	16	69.51	11.18
chr5	4942919	4943324	406	226	31	62.65	5.03
chr5	5026592	5026791	200	91	14	57.05	8.71
chr5	5120106	5120284	179	77	11	59.75	13.11
chr5	5146316	5146462	147	78	11	51.86	8.98
chr5	5175351	5175535	185	83	13	63.07	8.94
chr5	5190097	5190285	189	47	14	58.43	7.25
chr5	5218875	5219112	238	126	17	63.21	10.44
chr5	5464579	5464766	188	141	18	69.20	7.26
chr5	5495025	5495340	316	98	23	60.64	5.28
chr5	5770507	5770787	281	202	20	55.50	5.49
chr5	5823493	5823737	245	164	19	57.66	6.29
chr5	5885780	5886202	423	302	32	79.80	5.95
chr5	5952063	5952311	249	97	17	62.57	7.20
chr5	6163058	6163237	180	59	14	57.11	6.73
chr5	6218455	6218864	410	111	29	51.03	4.44
chr5	6330556	6330742	187	112	15	54.61	6.87
chr5	6378190	6378555	366	103	27	71.63	6.27
chr5	6468356	6468628	273	138	23	59.70	5.25
chr5	6525992	6526261	270	178	21	51.98	5.39
chr5	6572524	6572831	308	97	23	60.03	6.80
chr5	6668730	6668969	240	158	18	50.94	5.19
chr5	6734392	6734628	237	183	21	50.45	5.28
chr5	6748137	6748674	538	440	40	66.93	6.06
chr5	7068322	7068567	246	173	17	65.52	7.47
chr5	7188371	7188507	137	73	10	56.76	11.34
chr5	7208347	7208759	413	82	34	115.13	7.22
chr5	7237673	7237815	143	41	9	59.27	15.70
chr5	7289705	7289840	136	62	8	52.84	9.17
chr5	7306442	7306558	117	46	9	56.37	11.90
chr5	7365847	7366029	183	67	14	61.07	8.61
chr5	7372720	7372868	149	80	17	84.91	14.29
chr5	7762457	7762667	211	108	15	50.53	7.18
chr5	7869225	7869577	353	122	31	113.31	9.28
chr5	7983818	7984026	209	73	14	53.84	7.33
chr5	8121178	8121428	251	152	20	100.35	10.66
chr5	8202191	8202478	288	210	21	66.28	6.06
chr5	8220200	8220405	206	61	15	65.79	9.07
chr5	8229895	8230043	149	47	12	62.46	9.72
chr5	8271845	8271996	152	104	11	53.80	8.33
chr5	8279741	8279907	167	125	12	59.03	8.68
chr5	8295783	8295950	168	128	14	70.80	10.81
chr5	8403693	8403860	168	128	12	52.31	7.56
chr5	8437067	8437253	187	122	12	54.76	8.87
chr5	8473224	8473471	248	184	17	71.43	8.27
chr5	8517299	8517474	176	47	12	58.26	9.00
chr5	8959513	8959689	177	62	11	52.53	7.85
chr5	8974760	8974932	173	73	11	54.53	8.03
chr5	9001774	9001925	152	46	11	80.88	15.12
chr5	9119163	9119332	170	77	13	59.21	7.61
chr5	9190456	9190635	180	137	15	65.00	10.26
chr5	9265896	9266024	129	88	9	50.01	7.91
chr5	9271825	9272028	204	65	14	58.29	7.80
chr5	9272430	9272596	167	122	12	55.82	9.46
chr5	9346551	9346829	279	202	19	67.37	9.49
chr5	9372385	9372559	175	62	13	55.96	9.78
chr5	9562237	9562423	187	92	13	50.76	7.04
chr5	9715396	9715690	295	76	18	52.52	5.46
chr5	9834973	9835288	316	211	20	50.87	6.71
chr5	9915607	9915870	264	199	20	60.25	6.46
chr5	9983591	9983750	160	117	12	52.07	9.55
chr5	10140380	10140811	432	95	36	107.43	7.29
chr5	10178399	10178661	263	144	21	90.62	10.20
chr5	10250640	10251043	404	106	28	58.67	6.40
chr5	10380731	10380940	210	124	13	50.74	9.22
chr5	10441681	10442502	822	203	66	148.14	5.56
chr5	10470485	10471159	675	330	45	62.38	4.78
chr5	10883184	10883434	251	132	18	65.65	8.03
chr5	11072921	11073139	219	106	15	59.28	7.51
chr5	11191650	11192040	391	263	26	70.09	9.00
chr5	11247396	11247630	235	107	19	83.86	11.41
chr5	11346605	11346736	132	78	10	65.51	11.55
chr5	11415516	11415627	112	45	9	55.29	11.07
chr5	11559603	11559814	212	131	15	61.08	10.02
chr5	11592242	11592398	157	46	13	75.08	14.35
chr5	12081587	12081739	153	86	10	52.60	9.80
chr5	12132234	12132444	211	105	15	68.33	8.50
chr5	12144319	12144451	133	59	8	50.65	10.52
chr5	12226022	12226246	225	121	15	65.47	7.19
chr5	12467586	12467743	158	115	10	50.67	8.03
chr5	12574869	12575039	171	116	12	57.26	12.84
chr5	12575077	12575255	179	82	13	63.29	13.03
chr5	12794552	12794936	385	143	27	74.83	5.86
chr5	12883574	12883743	170	123	11	65.48	12.12
chr5	13174051	13174179	129	39	9	56.32	11.23
chr5	13218909	13219051	143	33	10	50.77	8.75
chr5	13331876	13332043	168	89	12	60.45	7.50
chr5	13381658	13381883	226	115	16	56.92	7.72
chr5	13596142	13596276	135	88	11	61.48	10.28
chr5	13638156	13638318	163	87	11	50.22	10.96
chr5	13663548	13663739	192	144	14	60.15	7.61
chr5	13810253	13810383	131	67	11	75.24	15.40
chr5	13994092	13994362	271	177	19	55.29	6.71
chr5	14011642	14012083	442	193	31	78.83	6.49
chr5	14174586	14174730	145	69	12	55.27	9.28
chr5	14214054	14214245	192	96	14	52.95	7.72
chr5	14386162	14386360	199	114	18	56.65	7.09
chr5	14449311	14449499	189	127	15	53.78	5.86
chr5	14474242	14474430	189	141	15	57.25	8.33
chr5	14481508	14481650	143	96	14	56.91	7.99
chr5	14483708	14484015	308	212	23	52.86	5.39
chr5	14664604	14664780	177	104	17	61.10	6.66
chr5	14872681	14872914	234	117	17	53.39	7.74
chr5	14960361	14960592	232	101	22	55.20	5.15
chr5	15089170	15089439	270	179	21	85.72	7.38
chr5	15095977	15096140	164	67	14	68.27	8.82
chr5	15132055	15132258	204	50	18	80.89	9.38
chr5	15292326	15292459	134	86	8	55.77	14.75
chr5	15384626	15385006	381	286	28	75.46	6.41
chr5	15406432	15406546	115	45	8	55.66	14.73
chr5	15450721	15450879	159	117	13	61.33	8.66
chr5	15734253	15734585	333	235	23	86.18	8.98
chr5	15841861	15842111	251	47	16	69.68	9.14
chr5	16090144	16090333	190	142	14	59.93	11.50
chr5	16102874	16103047	174	42	12	52.14	7.80
chr5	16236063	16236195	133	68	10	56.38	10.91
chr5	16262341	16262507	167	70	14	63.74	9.44
chr5	16279864	16280022	159	113	12	59.70	9.78
chr5	16285517	16285733	217	118	15	66.34	12.67
chr5	16400679	16400827	149	40	11	64.03	12.00
chr5	16441680	16441974	295	188	20	61.20	6.28
chr5	16465230	16465579	350	249	28	81.62	7.19
chr5	16466148	16466408	261	97	19	52.55	5.30
chr5	16498711	16498876	166	116	13	51.50	9.52
chr5	16505689	16505882	194	113	16	53.99	7.19
chr5	16525298	16525516	219	87	17	50.27	7.72
chr5	16535451	16535711	261	52	20	52.09	4.84
chr5	16554307	16554580	274	109	18	55.40	5.31
chr5	16581012	16581333	322	45	22	58.48	5.62
chr5	16616460	16617275	816	110	66	139.77	7.56
chr5	16638525	16638727	203	72	13	54.61	8.27
chr5	16794682	16795131	450	107	31	69.11	6.83
chr5	16820383	16820691	309	98	21	64.51	6.34
chr5	16935398	16935718	321	256	24	54.64	7.41
chr5	16935855	16936090	236	76	18	50.69	7.62
chr5	17032513	17032722	210	46	18	65.88	7.70
chr5	17062458	17062635	178	61	14	50.13	7.74
chr5	17070308	17070533	226	108	14	50.19	11.06
chr5	17152429	17152708	280	186	23	68.82	6.08
chr5	17210595	17210869	275	175	18	50.35	6.87
chr5	17306552	17306966	415	133	33	96.99	7.46
chr5	17354415	17354709	295	155	26	113.37	10.93
chr5	17424842	17425014	173	116	13	54.52	7.04
chr5	17456572	17456774	203	73	13	55.95	9.92
chr5	17491460	17491634	175	107	14	57.45	9.87
chr5	17502211	17502457	247	206	16	54.72	8.12
chr5	17517798	17517891	94	47	45	574.51	79.86
chr5	17526806	17526897	92	46	8	68.31	20.49
chr5	17625594	17626040	447	256	33	118.57	9.72
chr5	17670450	17670640	191	101	15	64.23	8.35
chr5	17756435	17756538	104	58	8	52.36	12.11
chr5	17835703	17835898	196	90	11	56.56	9.54
chr5	17906000	17906151	152	110	11	56.55	8.87
chr5	17951791	17952006	216	110	16	88.48	14.20
chr5	17966883	17967101	219	56	17	73.59	7.56
chr5	18006496	18006678	183	114	14	69.10	8.56
chr5	18107743	18107912	170	68	12	65.87	10.20
chr5	18113650	18113769	120	40	9	54.79	10.04
chr5	18198292	18198552	261	175	18	82.41	10.74
chr5	18472185	18472324	140	47	14	111.90	20.64
chr5	18533248	18533395	148	58	10	51.74	10.82
chr5	18652559	18652717	159	113	12	69.95	13.84
chr5	18783397	18783511	115	46	9	60.01	11.03
chr5	18800442	18800620	179	72	12	65.44	10.65
chr5	18815420	18815559	140	75	10	52.78	10.50
chr5	18947353	18947497	145	45	9	51.58	9.28
chr5	19047516	19047738	223	121	16	102.28	15.87
chr5	19073845	19074027	183	72	11	60.43	13.61
chr5	19648222	19648351	130	92	9	62.95	11.21
chr5	19687193	19687388	196	93	11	50.89	8.36
chr5	19702513	19702678	166	118	10	50.63	8.43
chr5	19819950	19820154	205	106	14	66.86	10.74
chr5	19881708	19881839	132	85	9	62.78	13.61
chr5	19924460	19924600	141	93	10	55.91	11.43
chr5	19988337	19988538	202	120	13	73.76	12.00
chr5	20099938	20100080	143	47	9	54.20	11.77
chr5	20305740	20305869	130	86	11	70.63	13.84
chr5	20555510	20555643	134	29	12	80.16	16.11
chr5	20601651	20601889	239	104	17	68.08	11.34
chr5	20681178	20681320	143	103	10	51.93	9.00
chr5	20733402	20733553	152	105	10	71.67	17.93
chr5	20744673	20744828	156	109	10	70.56	12.81
chr5	20884199	20884326	128	35	8	58.80	12.81
chr5	20984580	20984735	156	81	12	68.06	9.80
chr5	21225607	21225758	152	105	10	50.38	10.74
chr5	21459606	21459746	141	94	9	59.81	11.21
chr5	21481689	21481919	231	126	65	239.94	9.12
chr5	21482210	21482411	202	116	35	76.94	6.14
chr5	21482736	21482872	137	78	81	503.91	18.58
chr5	21483391	21483710	320	170	50	85.61	7.31
chr5	21483853	21484124	272	225	55	137.66	6.76
chr5	21484155	21484562	408	362	64	108.41	6.71
chr5	21484808	21484887	80	40	17	58.18	5.65
chr5	21485786	21486093	308	43	46	75.49	6.39
chr5	21489719	21489806	88	44	23	149.46	14.58
chr5	21491329	21491418	90	45	17	93.25	11.45
chr5	21491455	21491540	86	43	13	57.78	8.04
chr5	21491914	21492005	92	46	18	97.51	11.48
chr5	21492398	21492474	77	38	14	84.50	9.34
chr5	21494307	21494395	89	44	15	77.08	10.07
chr5	21495437	21495666	230	79	37	180.01	12.81
chr5	21496159	21496249	91	45	12	56.06	9.57
chr5	21496322	21496472	151	103	33	209.84	22.11
chr5	21534088	21534325	238	110	20	74.77	7.18
chr5	21557610	21557787	178	114	17	76.66	10.74
chr5	21597214	21597312	99	45	8	51.26	11.16
chr5	21628344	21628550	207	95	14	57.81	12.00
chr5	21995123	21995251	129	38	8	58.53	15.37
chr5	22197483	22197584	102	44	8	66.87	17.93
chr5	22622474	22622598	125	81	9	51.75	12.86
chr5	22625971	22626250	280	47	19	82.88	8.94
chr5	22656937	22657170	234	106	12	53.23	10.74
chr5	22760537	22760668	132	43	10	54.27	8.81
chr5	22901875	22902017	143	73	12	63.46	9.52
chr5	23105588	23105742	155	102	11	55.70	7.39
chr5	23133868	23134045	178	105	10	56.75	12.62
chr5	23196413	23196541	129	83	9	55.97	12.99
chr5	23201615	23201704	90	45	8	56.54	14.71
chr5	23423037	23423239	203	46	14	51.23	6.77
chr5	23491872	23492007	136	88	10	54.55	9.14
chr5	23492406	23492679	274	85	17	72.37	7.73
chr5	23559583	23559699	117	66	8	51.68	11.44
chr5	23647593	23647734	142	103	10	55.62	9.80
chr5	23675572	23675828	257	196	22	100.99	9.04
chr5	23757250	23757366	117	69	8	61.98	15.37
chr5	23879203	23879327	125	68	10	64.01	10.56
chr5	23943345	23943483	139	66	11	67.56	13.84
chr5	24013316	24013599	284	41	16	73.55	9.80
chr5	24050700	24050888	189	104	11	50.72	11.25
chr5	24189771	24189903	133	55	10	70.76	13.17
chr5	24221059	24221176	118	51	9	51.62	9.07
chr5	24242565	24242683	119	74	8	53.77	12.37
chr5	24621097	24621249	153	87	11	64.37	14.20
chr5	24630293	24630484	192	92	12	62.08	10.65
chr5	24660536	24660695	160	65	9	50.73	10.00
chr5	24687225	24687451	227	131	15	50.24	7.68
chr5	24687635	24687880	246	128	22	93.85	7.94
chr5	24981521	24981654	134	51	8	51.47	10.86
chr5	25181242	25181632	391	104	27	97.40	8.16
chr5	25263673	25263803	131	34	9	55.73	9.36
chr5	25358051	25358207	157	73	14	67.16	12.33
chr5	25384288	25384411	124	78	9	67.46	12.00
chr5	25403667	25403818	152	105	10	58.83	11.34
chr5	25530348	25530467	120	73	9	54.48	11.61
chr5	25530496	25530628	133	47	10	58.31	13.06
chr5	25823675	25823800	126	46	10	61.22	9.96
chr5	25874578	25874689	112	58	9	53.58	10.58
chr5	26125170	26125309	140	60	8	51.46	11.34
chr5	26149019	26149309	291	87	18	76.08	10.91
chr5	26236897	26237075	179	89	13	51.76	9.17
chr5	26273792	26273915	124	47	9	53.25	11.61
chr5	26367432	26367658	227	128	16	55.46	6.48
chr5	26417057	26417363	307	73	18	58.10	7.47
chr5	26508622	26508806	185	105	12	56.27	13.61
chr5	26568299	26568623	325	209	23	73.78	7.52
chr5	26598094	26598242	149	51	9	54.50	10.31
chr5	26609960	26610114	155	63	10	56.90	11.03
chr5	26669580	26669989	410	223	34	178.69	15.31
chr5	26807440	26807798	359	45	26	103.54	8.00
chr5	26807873	26808077	205	119	14	56.09	10.02
chr5	27120101	27120325	225	104	18	81.22	10.40
chr5	27146821	27146960	140	99	11	65.72	13.38
chr5	27217646	27217992	347	124	22	88.10	10.43
chr5	27270539	27270844	306	107	20	72.85	6.42
chr5	27523811	27524116	306	210	25	121.70	11.92
chr5	27543860	27544004	145	74	9	50.25	10.74
chr5	27551679	27551909	231	106	14	67.34	10.47
chr5	27652382	27652661	280	174	19	82.36	11.83
chr5	27683115	27683206	92	46	8	53.55	13.49
chr5	27807197	27807342	146	89	9	54.89	10.20
chr5	28077689	28077870	182	71	13	66.19	9.35
chr5	28110741	28110893	153	105	12	73.54	14.32
chr5	28404912	28405328	417	42	28	87.49	6.84
chr5	28575546	28575761	216	108	16	70.74	13.34
chr5	28607302	28607440	139	42	9	52.15	10.84
chr5	28612696	28612879	184	81	12	70.41	12.12
chr5	28808961	28809201	241	45	16	60.50	7.51
chr5	28810012	28810255	244	155	17	61.70	8.12
chr5	28810487	28810712	226	105	15	53.40	10.44
chr5	28831081	28831285	205	109	12	57.37	10.29
chr5	28862648	28862810	163	56	11	64.77	13.35
chr5	28895715	28895869	155	61	9	53.40	10.41
chr5	28911945	28912088	144	53	10	56.38	10.12
chr5	28991793	28991973	181	103	10	59.15	15.87
chr5	29069406	29069541	136	42	10	56.74	9.64
chr5	29127682	29127943	262	97	24	119.06	10.81
chr5	29141054	29141296	243	152	16	70.74	10.50
chr5	29235209	29235353	145	77	9	55.92	10.41
chr5	29270714	29270902	189	120	16	78.52	9.28
chr5	29450463	29450666	204	103	11	54.82	13.35
chr5	29480975	29481144	170	102	12	62.40	9.49
chr5	29541914	29542163	250	113	18	75.85	12.00
chr5	29548325	29548671	347	112	20	61.93	7.47
chr5	29603318	29603502	185	111	11	50.64	10.99
chr5	29737704	29738073	370	69	27	119.39	9.00
chr5	29738103	29738328	226	119	15	66.43	7.34
chr5	29913766	29914125	360	90	25	94.02	7.80
chr5	29919263	29919426	164	116	13	70.39	9.14
chr5	29959844	29960140	297	41	21	89.89	7.14
chr5	30041883	30042059	177	64	15	72.03	11.41
chr5	30069687	30069862	176	132	13	65.61	8.94
chr5	30086412	30086558	147	43	10	50.82	12.00
chr5	30142618	30142767	150	105	10	54.72	8.43
chr5	30255270	30255383	114	65	9	52.64	10.50
chr5	30371486	30371621	136	92	9	58.75	16.83
chr5	30392900	30393007	108	62	9	56.08	12.46
chr5	30429207	30429345	139	51	8	54.08	9.72
chr5	30499643	30499762	120	75	10	73.82	17.01
chr5	30539275	30539432	158	42	10	50.99	9.72
chr5	30701017	30701216	200	102	14	66.20	10.35
chr5	30762447	30762631	185	70	11	57.09	9.11
chr5	31137355	31137491	137	46	8	54.17	14.41
chr5	31400078	31400194	117	58	8	50.43	11.03
chr5	31478539	31478681	143	46	10	57.35	10.29
chr5	31532411	31532531	121	75	9	52.10	10.99
chr5	31819471	31819612	142	102	9	58.30	10.86
chr5	32174207	32174588	382	154	29	97.43	6.51
chr5	32307315	32307473	159	100	11	51.86	8.33
chr5	32320450	32320811	362	182	25	59.32	5.19
chr5	32330054	32330284	231	124	16	51.88	7.22
chr5	32444454	32444703	250	111	18	73.29	8.98
chr5	32501244	32501499	256	180	18	58.95	7.36
chr5	32790634	32790820	187	74	12	50.34	9.40
chr5	32794921	32795135	215	82	14	59.71	9.85
chr5	32805256	32805423	168	78	12	70.69	11.13
chr5	32930665	32930819	155	89	9	52.65	12.24
chr5	33092746	33092923	178	65	14	78.99	16.59
chr5	33162220	33162407	188	93	13	62.26	10.43
chr5	33428306	33428457	152	72	10	51.29	9.42
chr5	33428610	33428781	172	72	11	54.44	9.57
chr5	33480412	33480567	156	109	12	68.85	13.27
chr5	33588779	33589028	250	152	16	66.03	8.56
chr5	33869365	33869556	192	106	14	85.32	14.01
chr5	34180214	34180307	94	47	10	69.17	15.58
chr5	34182910	34183074	165	45	16	92.22	14.37
chr5	34190736	34190884	149	111	14	52.82	6.83
chr5	34191487	34191639	153	37	29	169.21	21.08
chr5	34191672	34191760	89	44	13	74.52	10.96
chr5	34192477	34192692	216	168	17	50.58	6.80
chr5	34407121	34407212	92	46	8	57.17	14.98
chr5	34930119	34930258	140	97	11	56.21	9.46
chr5	35324366	35324573	208	107	16	86.09	9.87
chr5	35353618	35353760	143	62	9	60.56	13.91
chr5	35359360	35359494	135	39	9	51.94	8.72
chr5	35405002	35405194	193	60	13	84.06	11.60
chr5	35508271	35508418	148	46	9	52.20	11.55
chr5	35618062	35618330	269	181	17	81.89	10.56
chr5	35925108	35925334	227	112	16	53.42	7.29
chr5	36220845	36220983	139	94	9	63.46	14.58
chr5	36241201	36241560	360	47	24	79.67	5.93
chr5	36508334	36508652	319	60	19	82.44	10.12
chr5	36575382	36575538	157	62	9	50.35	9.72
chr5	36775412	36775570	159	114	12	60.35	9.92
chr5	36782779	36782943	165	106	12	59.26	8.62
chr5	36842202	36842325	124	57	8	56.04	13.76
chr5	36885402	36885588	187	84	13	68.88	11.81
chr5	37176906	37177048	143	46	10	50.20	7.19
chr5	37209267	37209529	263	173	16	61.04	9.65
chr5	37249326	37249555	230	141	15	52.77	7.00
chr5	37534009	37534164	156	114	10	60.12	12.00
chr5	37685179	37685332	154	79	11	52.65	8.22
chr5	37743211	37743429	219	102	14	50.87	8.45
chr5	37965778	37965928	151	68	10	57.97	12.87
chr5	38167804	38167946	143	95	9	50.77	10.74
chr5	38258138	38258502	365	86	22	73.95	7.85
chr5	38322308	38322513	206	82	16	60.34	9.60
chr5	38809024	38809328	305	129	26	100.00	10.91
chr5	38866113	38866315	203	66	14	64.63	8.75
chr5	38908266	38908493	228	121	15	61.65	8.16
chr5	39074202	39074328	127	82	10	52.49	8.11
chr5	39118149	39118333	185	105	10	57.79	13.46
chr5	39406405	39406578	174	46	11	65.33	12.37
chr5	39615922	39616085	164	92	11	51.72	7.14
chr5	39665249	39665579	331	93	21	96.49	15.57
chr5	39769619	39769798	180	112	10	59.84	11.47
chr5	39871605	39871733	129	47	8	57.52	12.44
chr5	40320356	40320561	206	80	16	82.40	12.32
chr5	40539532	40539666	135	47	8	52.71	11.34
chr5	40541677	40541815	139	43	8	55.92	10.25
chr5	40788934	40789080	147	45	12	58.02	8.87
chr5	40797812	40797974	163	109	11	51.09	9.78
chr5	40835157	40835380	224	117	16	52.20	5.03
chr5	40992688	40992880	193	110	13	51.79	7.42
chr5	41022859	41022994	136	99	8	54.83	12.15
chr5	41091771	41091939	169	96	10	56.82	14.01
chr5	41708527	41708875	349	95	21	97.15	11.03
chr5	41795379	41795532	154	93	9	51.42	9.81
chr5	41828112	41828237	126	51	9	51.46	11.25
chr5	41870318	41870578	261	149	20	71.87	8.64
chr5	41904143	41904474	332	228	23	88.00	7.85
chr5	41925162	41925452	291	192	21	82.18	9.72
chr5	42076942	42077108	167	46	11	61.23	10.84
chr5	42107344	42107603	260	194	19	81.70	9.52
chr5	42327221	42327396	176	78	12	60.39	9.42
chr5	42468592	42468749	158	47	11	51.55	6.85
chr5	42944062	42944296	235	151	18	57.03	6.55
chr5	43017980	43018233	254	114	20	69.09	7.07
chr5	43063856	43064140	285	89	19	51.55	5.70
chr5	43121269	43121628	360	316	30	95.12	7.52
chr5	43130160	43130293	134	40	11	50.75	6.84
chr5	43266571	43266686	116	46	9	57.66	10.47
chr5	43313535	43313802	268	157	23	93.01	8.97
chr5	43337947	43338123	177	133	13	51.24	6.73
chr5	43348315	43348514	200	115	13	55.67	8.33
chr5	43484212	43484607	396	72	26	82.25	7.00
chr5	43495915	43496108	194	99	12	55.11	9.28
chr5	43665808	43665942	135	46	9	58.25	14.43
chr5	43747085	43747263	179	133	14	71.47	8.75
chr5	43792105	43792242	138	56	9	50.50	10.29
chr5	43953100	43953242	143	98	9	53.84	9.72
chr5	44022843	44022978	136	41	9	66.21	12.76
chr5	44040924	44041065	142	45	8	51.36	9.17
chr5	44047192	44047306	115	67	8	55.31	12.49
chr5	44492772	44492990	219	93	15	65.05	8.33
chr5	44504259	44504416	158	80	11	62.54	8.80
chr5	44641929	44642113	185	111	14	76.37	11.52
chr5	44664431	44664686	256	41	17	66.95	9.28
chr5	44708113	44708239	127	42	10	69.63	14.29
chr5	44809379	44809583	205	100	17	97.78	11.90
chr5	44884510	44884628	119	47	10	61.62	12.66
chr5	45007598	45007730	133	43	9	56.22	11.55
chr5	45206778	45206962	185	45	13	57.54	10.67
chr5	45225550	45225741	192	80	13	50.89	8.45
chr5	45371778	45371939	162	68	10	68.76	15.31
chr5	45800137	45800364	228	46	18	68.34	7.60
chr5	45886822	45886985	164	45	10	55.33	9.36
chr5	45890830	45890980	151	67	10	52.49	11.25
chr5	45937279	45937423	145	42	8	52.22	12.00
chr5	46194178	46194327	150	103	12	77.21	17.01
chr5	46323050	46323153	104	75	9	51.67	10.67
chr5	46326625	46326761	137	89	11	56.30	13.25
chr5	46339559	46339649	91	45	19	169.75	26.38
chr5	46368469	46368653	185	72	16	70.95	14.90
chr5	46379587	46379774	188	101	13	60.10	15.70
chr5	46380202	46380361	160	96	15	83.35	18.05
chr5	49405798	49405956	159	116	16	133.25	33.30
chr5	49434947	49435011	65	32	12	194.50	30.74
chr5	49439820	49439902	83	41	9	89.11	22.13
chr5	49440049	49440137	89	44	41	630.18	105.03
chr5	49471627	49471700	74	37	11	140.47	28.18
chr5	49484858	49484970	113	32	11	95.88	20.49
chr5	49506637	49506735	99	32	9	79.01	20.49
chr5	59716544	59716687	144	46	8	54.69	12.81
chr5	64235444	64235588	145	97	8	50.26	9.07
chr5	65123622	65123774	153	87	9	50.61	9.54
chr5	65280384	65280505	122	85	9	58.09	9.28
chr5	65494262	65494407	146	44	10	60.89	11.44
chr5	65518587	65518717	131	85	8	56.14	12.15
chr5	65530094	65530246	153	108	11	54.41	12.76
chr5	65754103	65754239	137	54	9	54.74	9.54
chr5	67452783	67452910	128	83	8	51.96	10.52
chr5	67511674	67511875	202	123	13	52.92	7.95
chr5	67702629	67702796	168	98	10	60.88	10.97
chr5	68115200	68115342	143	107	9	53.84	9.72
chr5	68389862	68390019	158	73	11	62.15	10.47
chr5	68482687	68482869	183	126	12	51.32	8.06
chr5	68642691	68642822	132	67	11	75.33	15.55
chr5	68775829	68775937	109	43	10	58.45	10.74
chr5	68927872	68927963	92	46	16	180.63	40.99
chr5	69203925	69204018	94	47	9	79.42	23.06
chr5	69209770	69209876	107	46	13	122.56	30.74
chr5	70990990	70991129	140	86	9	53.92	9.54
chr5	71123260	71123636	377	268	22	99.24	12.99
chr5	71135404	71135559	156	59	9	52.03	8.08
chr5	71443382	71443507	126	44	8	54.33	15.53
chr5	71462119	71462274	156	41	10	57.01	9.28
chr5	71837273	71837414	142	71	9	59.12	13.31
chr5	72045316	72045445	130	53	8	51.79	10.63
chr5	72105022	72105139	118	38	8	56.61	11.09
chr5	72112393	72112544	152	108	9	56.94	11.21
chr5	72511976	72512245	270	222	20	88.25	9.78
chr5	72747286	72747414	129	41	10	51.60	9.40
chr5	72861108	72861244	137	62	9	52.36	8.95
chr5	73578879	73579004	126	42	8	50.45	9.91
chr5	73863588	73863713	126	80	8	55.48	13.76
chr5	74389033	74389159	127	45	8	56.40	11.87
chr5	74806543	74806723	181	117	12	61.30	8.23
chr5	74807654	74807828	175	90	11	56.87	8.57
chr5	75699052	75699227	176	47	12	63.41	11.71
chr5	75767885	75768106	222	98	12	58.62	13.35
chr5	76847644	76847766	123	45	8	50.29	11.55
chr5	76935012	76935152	141	47	10	52.79	12.09
chr5	77361229	77361366	138	44	9	53.43	11.13
chr5	77590577	77590719	143	96	9	54.20	9.81
chr5	78150860	78150975	116	71	8	62.28	17.93
chr5	78264438	78264576	139	94	9	57.14	10.31
chr5	78532481	78532692	212	122	14	55.96	7.75
chr5	78800960	78801098	139	92	8	50.22	10.86
chr5	78935850	78935973	124	81	8	59.92	12.81
chr5	79657657	79657786	130	87	9	62.11	15.36
chr5	80145427	80145600	174	94	11	64.43	12.12
chr5	80509046	80509195	150	97	10	56.79	12.42
chr5	80632998	80633123	126	45	9	54.53	10.47
chr5	81118929	81119127	199	88	13	57.97	8.68
chr5	81755605	81755734	130	82	8	50.05	10.10
chr5	82331530	82331670	141	75	8	55.42	12.81
chr5	85312022	85312163	142	83	8	55.18	12.81
chr5	86180369	86180470	102	46	8	57.42	11.77
chr5	86784302	86784437	136	72	8	56.68	12.81
chr5	87052407	87052539	133	41	8	55.20	12.00
chr5	87220356	87220500	145	38	8	54.45	12.81
chr5	87564596	87564796	201	99	12	70.13	13.17
chr5	88018519	88018647	129	57	8	58.53	12.81
chr5	89341246	89341370	125	42	8	59.64	12.81
chr5	89770404	89770594	191	110	12	58.00	11.34
chr5	90060247	90060408	162	114	10	68.94	17.93
chr5	90143507	90143648	142	97	8	55.18	15.37
chr5	90265660	90265805	146	68	9	63.61	15.37
chr5	90475380	90475532	153	100	9	55.87	10.97
chr5	90712804	90712948	145	102	8	54.45	12.81
chr5	92157977	92158145	169	47	10	58.89	10.52
chr5	92585492	92585631	140	97	8	54.25	12.29
chr5	92956920	92957116	197	95	11	62.55	15.36
chr5	93091551	93091665	115	55	9	68.17	13.61
chr5	93930712	93930851	140	93	9	65.24	15.37
chr5	93955868	93956006	139	89	8	51.33	11.21
chr5	94127821	94127947	127	45	10	67.14	9.63
chr5	94417149	94417286	138	38	8	56.17	12.81
chr5	94828341	94828471	131	39	9	67.85	20.49
chr5	95482107	95482243	137	35	9	60.08	10.97
chr5	96143184	96143327	144	97	8	54.69	12.81
chr5	100946780	100946906	127	45	8	59.08	12.81
chr5	101757354	101757493	140	101	8	53.02	9.49
chr5	103037908	103038046	139	94	8	55.92	15.37
chr5	106066792	106066915	124	78	8	59.92	15.37
chr5	106907941	106908095	155	102	9	58.35	11.87
chr5	106928911	106929027	117	69	8	61.98	15.37
chr5	107777989	107778133	145	98	8	54.45	12.81
chr5	108084974	108085111	138	91	8	54.74	9.84
chr5	108123927	108124038	112	69	8	56.58	12.62
chr5	109025365	109025484	120	64	9	53.58	8.10
chr5	109805056	109805192	137	47	8	56.42	12.81
chr5	110292461	110292571	111	47	8	51.92	12.76
chr5	112043685	112043778	94	47	8	54.12	13.72
chr5	112280267	112280388	122	50	8	59.91	12.60
chr5	112849650	112849796	147	101	10	65.59	12.89
chr5	113698809	113698946	138	85	8	51.20	13.31
chr5	113855091	113855219	129	82	9	68.45	17.93
chr5	113934318	113934453	136	101	8	56.68	12.81
chr5	115996493	115996631	139	46	8	51.33	11.21
chr5	118208883	118209017	135	67	9	66.50	15.31
chr5	118324054	118324250	197	80	12	78.80	17.93
chr5	118918148	118918287	140	47	8	51.84	11.47
chr5	120272593	120272735	143	43	8	54.93	12.81
chr5	120477197	120477332	136	95	8	56.68	12.81
chr5	120655053	120655215	163	60	10	68.68	12.81
chr5	122110745	122110895	151	83	9	57.61	11.34
chr5	122111161	122111305	145	97	8	50.64	9.17
chr5	123278412	123278555	144	42	8	54.69	15.37
chr5	125465166	125465282	117	47	8	61.98	15.37
chr5	125503254	125503394	141	86	8	52.38	11.73
chr5	125507802	125507924	123	47	8	54.42	15.20
chr5	127873496	127873612	117	78	8	52.66	9.81
chr5	128642177	128642314	138	69	8	56.17	12.81
chr5	130355541	130355669	129	38	11	89.49	15.37
chr5	130500947	130501113	167	100	9	52.98	11.09
chr5	130599858	130599998	141	52	9	58.98	10.97
chr5	130970956	130971099	144	80	8	50.50	11.34
chr5	131132439	131132571	133	54	8	50.65	10.52
chr5	131236266	131236394	129	83	8	58.53	12.81
chr5	131452910	131453053	144	70	8	53.27	12.29
chr5	131798754	131798958	205	102	15	53.92	8.40
chr5	132073347	132073485	139	92	10	64.13	11.77
chr5	132523004	132523141	138	94	8	56.17	12.81
chr5	133304271	133304391	121	75	8	51.83	9.91
chr5	133984370	133984492	123	82	8	53.69	12.76
chr5	134259858	134259915	58	29	16	228.25	17.37
chr5	134260226	134260302	77	38	51	741.64	54.78
chr5	134262633	134262870	238	117	25	118.07	25.65
chr5	135131709	135131848	140	85	8	55.67	10.25
chr5	135364491	135364681	191	81	13	63.34	10.82
chr5	135365254	135365386	133	43	10	55.15	9.07
chr5	135633946	135634105	160	67	9	60.07	15.37
chr5	136500577	136500698	122	45	8	60.49	15.37
chr5	136802726	136802852	127	83	8	53.31	10.86
chr5	137446393	137446530	138	64	8	55.59	12.60
chr5	137879157	137879311	155	74	11	59.35	8.03
chr5	138449821	138449973	153	45	11	64.77	10.74
chr5	139868343	139868497	155	71	10	70.83	15.37
chr5	140175775	140175879	105	46	8	60.71	15.53
chr5	140434617	140434761	145	46	10	58.54	8.95
chr5	140700306	140700507	202	121	13	75.34	14.43
chr5	140787540	140787675	136	89	10	53.95	10.50
chr5	140998258	140998415	158	63	10	62.55	10.74
chr5	141017202	141017474	273	91	17	51.16	5.43
chr5	141348566	141348764	199	81	12	52.91	9.07
chr5	142813370	142813515	146	108	9	54.15	10.00
chr5	142834168	142834262	95	47	8	61.64	17.01
chr5	143427621	143427753	133	36	10	77.45	15.37
chr5	143549891	143550050	160	61	9	51.84	12.37
chr5	145157788	145157956	169	85	10	54.87	13.35
chr5	145554582	145554725	144	97	9	54.67	10.00
chr5	147806982	147807186	205	111	11	67.76	17.93
chr5	147910149	147910293	145	46	8	50.26	11.34
chr5	148214428	148214557	130	47	8	56.40	14.58
chr5	149127106	149127304	199	107	14	69.30	9.35
chr5	149379884	149380059	176	101	10	53.22	11.44
chr5	150537068	150537356	289	44	19	70.30	8.98
chr5	151642830	151642959	130	40	8	58.26	12.81
chr5	152167159	152167290	132	44	8	57.72	12.81
chr5	153537365	153537509	145	38	8	54.31	10.20
chr5	158122594	158122720	127	46	8	59.08	15.37
chr5	158707383	158707520	138	38	8	56.02	15.31
chr5	159546166	159546303	138	81	9	50.19	10.20
chr5	159592456	159592602	147	41	9	50.07	10.84
chr5	161977440	161977593	154	36	9	61.54	12.81
chr5	167868692	167868830	139	93	8	51.70	13.61
chr5	168574799	168574921	123	40	8	51.27	11.89
chr5	169854576	169854695	120	74	9	51.28	7.61
chr5	170798508	170798653	146	39	9	51.66	9.36
chr5	171112381	171112503	123	77	8	50.62	13.61
chr5	171537924	171538058	135	43	10	51.94	9.92
chr5	171950620	171950736	117	69	8	52.99	11.89
chr5	172261936	172262111	176	88	13	55.10	7.25
chr5	172483530	172483671	142	96	10	52.80	9.14
chr5	172514280	172514408	129	88	8	54.66	11.47
chr5	172976147	172976294	148	109	9	50.82	9.28
chr5	173252364	173252505	142	85	9	50.07	8.72
chr5	173632046	173632181	136	99	8	50.60	10.74
chr5	173814186	173814322	137	97	8	51.82	11.21
chr5	173979546	173979685	140	74	10	64.65	10.00
chr5	174961159	174961310	152	105	11	67.10	16.85
chr5	175348454	175348572	119	57	8	52.07	11.77
chr5	175462128	175462282	155	39	13	101.57	17.93
chr5	175468719	175468842	124	80	8	56.43	11.60
chr5	175559827	175559969	143	98	9	52.10	11.13
chr5	175560700	175560844	145	102	10	59.28	10.93
chr5	176433475	176433671	197	132	16	86.13	14.32
chr5	177650860	177651083	224	132	14	54.11	9.22
chr5	178012656	178012794	139	36	17	112.52	22.83
chr5	178053362	178053535	174	128	11	60.20	11.03
chr5	178322763	178322887	125	69	8	54.23	10.97
chr5	178840877	178841148	272	55	16	50.63	5.93
chr5	179069877	179069996	120	79	8	52.12	9.91
chr5	179774235	179774439	205	110	14	55.14	7.38
chr6	520928	521090	163	81	10	52.37	12.11
chr6	551653	551864	212	108	12	63.54	10.10
chr6	865745	865907	163	116	11	57.83	9.80
chr6	874235	874389	155	95	10	53.39	10.12
chr6	887762	887952	191	97	12	52.47	10.06
chr6	1053936	1054075	140	88	10	51.33	8.68
chr6	1555339	1555550	212	108	14	68.85	13.17
chr6	2375811	2375927	117	73	8	51.36	11.34
chr6	2921200	2921366	167	72	10	52.08	10.56
chr6	3000281	3000474	194	125	14	59.59	8.75
chr6	3024175	3024345	171	72	13	54.53	8.12
chr6	3733873	3734057	185	47	14	55.69	6.73
chr6	3850059	3850337	279	141	21	77.49	9.12
chr6	3943695	3943842	148	45	11	58.69	9.07
chr6	3953454	3953513	60	30	8	107.18	14.32
chr6	4405817	4405967	151	110	9	54.38	12.49
chr6	4566102	4566366	265	37	19	54.38	4.62
chr6	4775384	4775586	203	62	15	66.71	10.60
chr6	4837931	4838063	133	38	9	64.71	12.00
chr6	5057541	5057721	181	47	13	54.61	7.38
chr6	5058465	5058636	172	72	13	51.31	8.73
chr6	5186213	5186339	127	47	9	53.91	10.38
chr6	5737607	5737730	124	46	10	61.21	14.69
chr6	6031392	6031533	142	96	8	55.18	17.93
chr6	6679038	6679288	251	208	16	66.63	7.24
chr6	6969974	6970200	227	120	15	66.18	8.81
chr6	7108492	7108658	167	123	13	60.41	10.20
chr6	7541647	7541924	278	46	16	52.74	6.30
chr6	8023077	8023225	149	64	10	62.86	14.29
chr6	8025541	8025693	153	70	9	51.67	11.77
chr6	8427528	8427661	134	90	8	57.20	15.37
chr6	8435657	8435799	143	103	8	51.50	9.28
chr6	8808691	8808826	136	45	8	56.68	12.81
chr6	9399135	9399311	177	71	10	55.74	14.29
chr6	10149950	10150104	155	72	9	55.78	13.31
chr6	10172162	10172309	148	42	10	62.32	14.01
chr6	10285125	10285249	125	87	8	57.36	14.41
chr6	10404333	10404541	209	134	17	104.97	15.40
chr6	11346129	11346254	126	47	8	52.86	10.63
chr6	11419967	11420121	155	69	10	58.80	11.55
chr6	11933231	11933415	185	95	12	68.25	11.66
chr6	12018152	12018309	158	102	10	56.11	9.19
chr6	12108533	12108661	129	62	9	54.62	10.74
chr6	12164416	12164545	130	98	9	57.81	9.81
chr6	12413220	12413370	151	46	9	58.47	13.91
chr6	12495033	12495230	198	80	13	73.29	11.66
chr6	13555157	13555289	133	86	8	52.46	13.31
chr6	13599159	13599272	114	51	9	59.32	10.74
chr6	13813911	13814123	213	115	13	60.99	13.17
chr6	13888878	13888992	115	44	9	64.05	14.29
chr6	13924761	13924887	127	44	8	58.93	12.76
chr6	14222851	14222962	112	65	9	56.18	11.34
chr6	14928321	14928461	141	54	9	50.64	10.56
chr6	15348002	15348134	133	97	8	57.46	12.81
chr6	15663046	15663188	143	99	10	54.37	9.57
chr6	15889364	15889504	141	44	8	53.18	14.41
chr6	16181054	16181197	144	99	10	64.30	14.29
chr6	16198642	16198801	160	43	11	52.78	9.99
chr6	16711156	16711298	143	85	8	54.93	12.81
chr6	16762545	16762691	147	110	11	52.13	7.75
chr6	16815592	16815732	141	36	9	59.81	11.21
chr6	17133292	17133429	138	74	10	65.67	12.12
chr6	17573840	17573985	146	101	9	57.24	13.03
chr6	17635608	17635753	146	47	9	54.15	10.00
chr6	18192343	18192471	129	41	8	50.66	12.24
chr6	18209621	18209766	146	105	9	51.32	11.13
chr6	18618486	18618618	133	87	8	57.46	10.25
chr6	19334018	19334160	143	90	8	54.93	10.25
chr6	19805081	19805193	113	65	8	50.41	8.87
chr6	19913590	19913752	163	115	10	68.68	12.81
chr6	21423993	21424144	152	68	11	65.87	10.93
chr6	21588838	21588947	110	63	8	55.12	11.89
chr6	23137418	23137562	145	47	8	54.45	10.25
chr6	24602538	24602699	162	57	12	53.42	8.71
chr6	25256587	25256669	83	41	8	65.87	14.58
chr6	25606414	25606607	194	120	12	68.31	12.24
chr6	25992102	25992254	153	105	10	56.34	12.53
chr6	26001241	26001377	137	54	8	52.59	11.47
chr6	26116797	26116938	142	95	8	55.18	12.81
chr6	26172205	26172402	198	89	14	86.44	12.62
chr6	26384944	26385105	162	92	12	57.24	8.11
chr6	26522159	26522320	162	57	11	61.42	8.80
chr6	26598621	26598807	187	47	13	62.16	10.35
chr6	26866733	26866855	123	85	8	60.21	12.81
chr6	26976515	26976691	177	77	11	74.53	15.37
chr6	27101738	27101858	121	47	8	58.92	12.15
chr6	27215435	27215605	171	48	15	69.54	9.38
chr6	27279612	27279758	147	92	9	50.73	9.19
chr6	27342589	27342734	146	75	10	71.12	14.58
chr6	27362419	27362582	164	96	10	51.79	8.57
chr6	27379642	27379784	143	98	9	51.09	10.84
chr6	27623866	27624014	149	101	9	56.06	10.74
chr6	27921218	27921353	136	43	8	56.68	15.37
chr6	28249302	28249473	172	80	14	87.30	16.70
chr6	28279092	28279248	157	94	9	55.30	11.09
chr6	33722988	33723087	100	57	9	51.23	8.87
chr6	34135290	34135432	143	46	9	56.83	10.52
chr6	34164157	34164271	115	49	10	59.63	10.20
chr6	34393726	34393903	178	85	11	52.62	9.49
chr6	34425794	34426017	224	118	15	70.33	10.91
chr6	34464151	34464327	177	109	12	61.60	12.96
chr6	34469452	34469567	116	38	8	51.03	9.28
chr6	34807828	34807975	148	49	9	57.54	11.09
chr6	35217387	35217549	163	103	10	50.38	8.23
chr6	35370183	35370287	105	57	9	53.32	11.26
chr6	36484490	36484630	141	96	8	52.78	14.24
chr6	36990910	36991070	161	50	12	51.52	7.12
chr6	37190185	37190323	139	44	8	51.33	8.97
chr6	37710131	37710247	117	77	8	50.43	11.03
chr6	39344716	39344828	113	66	8	60.91	14.41
chr6	39719238	39719390	153	111	9	61.79	15.37
chr6	40276204	40276380	177	100	12	67.26	10.93
chr6	41039580	41039731	152	106	11	67.52	11.34
chr6	41040611	41040765	155	109	11	68.79	11.89
chr6	41394711	41394856	146	47	11	56.15	8.44
chr6	41424643	41424810	168	70	10	57.06	14.01
chr6	41583123	41583257	135	41	8	50.85	10.74
chr6	42247072	42247234	163	94	12	59.84	10.06
chr6	42334739	42334899	161	115	11	50.46	8.16
chr6	42897186	42897369	184	94	12	54.84	11.66
chr6	42907079	42907257	179	111	12	51.14	7.85
chr6	43306966	43307133	168	69	10	63.19	16.23
chr6	43395035	43395191	157	93	11	59.84	9.87
chr6	43551812	43551903	92	46	8	61.28	16.83
chr6	43686402	43686547	146	83	12	66.48	8.87
chr6	43997657	43997800	144	97	9	52.52	13.23
chr6	44095089	44095253	165	45	13	60.61	11.83
chr6	44305128	44305311	184	77	12	54.84	10.20
chr6	44443344	44443455	112	68	9	51.69	10.06
chr6	46412640	46412832	193	91	11	70.52	15.37
chr6	48208174	48208306	133	47	8	57.46	12.81
chr6	49449570	49449714	145	44	8	54.45	12.81
chr6	51915004	51915113	110	64	9	74.78	17.93
chr6	52694164	52694295	132	40	8	55.05	14.24
chr6	52704156	52704297	142	38	8	53.34	12.15
chr6	52851429	52851573	145	105	8	50.26	9.07
chr6	52930847	52931028	182	85	10	56.70	12.89
chr6	53693114	53693256	143	99	8	54.93	15.37
chr6	56136465	56136600	136	90	9	63.84	16.81
chr6	57353648	57353798	151	103	9	51.45	9.63
chr6	57442155	57442270	116	81	10	58.40	9.99
chr6	57480689	57480886	198	114	12	56.69	11.43
chr6	57595765	57595907	143	43	8	54.93	12.81
chr6	58776190	58776318	129	81	99	66.60	4.41
chr6	58776481	58777006	526	113	663	1157.48	4.41
chr6	58777061	58779373	2313	2095	3412	3100.00	4.49
chr6	61902092	61902351	260	131	18	106.40	23.63
chr6	61913385	61913527	143	41	32	286.29	30.92
chr6	62044912	62045051	140	102	8	53.02	14.24
chr6	64150583	64150731	149	102	9	51.25	11.34
chr6	64346442	64346584	143	43	8	51.12	11.47
chr6	64720020	64720160	141	99	8	55.42	15.37
chr6	65618228	65618368	141	42	9	64.97	12.81
chr6	67231883	67232017	135	43	8	56.94	12.81
chr6	70111930	70112064	135	68	8	56.94	12.81
chr6	70770371	70770507	137	40	8	56.42	15.37
chr6	71211036	71211173	138	87	9	58.99	12.89
chr6	71487612	71487776	165	69	10	64.92	14.24
chr6	75911573	75911713	141	94	8	50.47	13.31
chr6	80662845	80662992	148	101	9	63.08	20.49
chr6	83903717	83903841	125	44	8	57.36	12.00
chr6	84140374	84140503	130	46	8	58.26	12.81
chr6	84256518	84256636	119	70	8	61.37	15.37
chr6	89944274	89944394	121	76	9	70.98	20.49
chr6	92721429	92721573	145	38	8	54.45	10.25
chr6	103994433	103994548	116	44	8	62.28	17.93
chr6	107399836	107400033	198	80	14	87.64	17.19
chr6	107990549	107990720	172	77	10	56.10	12.00
chr6	108288085	108288213	129	50	8	58.53	12.81
chr6	113569497	113569634	138	100	8	56.17	12.81
chr6	114412835	114412962	128	39	8	58.80	12.81
chr6	116025276	116025398	123	47	8	60.21	15.37
chr6	116442518	116442657	140	41	8	55.67	15.37
chr6	117171814	117171943	130	47	8	56.82	14.75
chr6	125284453	125284591	139	94	8	55.92	15.37
chr6	127837247	127837396	150	115	9	62.56	12.81
chr6	129647093	129647220	128	81	8	58.80	17.93
chr6	139094777	139094910	134	99	8	57.20	12.81
chr6	139498088	139498230	143	74	8	54.93	12.81
chr6	141715359	141715494	136	43	8	56.68	12.81
chr6	143178927	143179089	163	89	9	59.35	15.37
chr6	143832542	143832664	123	65	8	60.21	10.25
chr6	144537078	144537234	157	71	10	69.05	14.93
chr6	149887688	149887836	149	46	9	62.17	12.60
chr6	149969787	149969931	145	106	8	54.45	12.81
chr6	151115078	151115211	134	36	8	57.20	12.81
chr6	151289093	151289217	125	59	8	59.64	15.37
chr6	151595145	151595267	123	47	8	60.21	17.93
chr6	152221050	152221158	109	73	9	75.15	15.37
chr6	154831880	154832018	139	69	8	55.77	10.20
chr6	155537888	155538037	150	68	9	55.41	14.88
chr6	156135341	156135483	143	97	8	54.93	12.81
chr6	157731847	157731917	71	35	9	80.12	11.77
chr6	157732169	157732324	156	115	11	50.96	9.34
chr6	157734003	157734088	86	43	8	54.38	10.81
chr6	157735172	157735393	222	183	26	149.18	13.08
chr6	158188979	158189121	143	98	9	60.12	11.47
chr6	158377383	158377526	144	103	9	55.41	12.24
chr6	159269360	159269483	124	76	8	58.48	12.29
chr6	160417615	160417759	145	38	8	54.45	12.81
chr6	168390787	168390892	106	58	9	76.26	17.93
chr6	170547854	170547997	144	55	8	52.86	12.15
chr6	170862264	170862367	104	59	8	65.14	17.42
chr6_qbl_hap6	1203749	1203877	129	46	8	58.53	17.93
chr7	159829	160080	252	91	32	152.27	14.51
chr7	177793	177969	177	132	20	70.04	9.99
chr7	1312068	1312122	55	27	9	86.87	7.06
chr7	1656549	1656708	160	45	13	50.14	5.94
chr7	1672700	1672949	250	116	20	64.26	6.49
chr7	1779986	1780380	395	269	31	51.84	5.57
chr7	2412873	2413004	132	91	13	50.66	6.61
chr7	2507962	2508202	241	125	18	50.44	6.03
chr7	2720611	2720881	271	127	20	57.30	5.44
chr7	2842544	2842706	163	89	11	50.51	8.27
chr7	2930560	2930769	210	126	15	59.28	9.60
chr7	3026165	3026516	352	308	24	72.93	6.41
chr7	3219191	3219376	186	97	14	52.94	7.48
chr7	3752594	3752715	122	45	9	56.07	10.56
chr7	4096797	4096999	203	94	11	55.44	13.48
chr7	4413759	4413901	143	42	11	57.67	9.99
chr7	4723417	4723705	289	84	21	62.27	7.67
chr7	4769870	4770295	426	202	30	52.56	4.94
chr7	5257437	5257655	219	128	17	55.63	7.52
chr7	5323215	5323638	424	187	32	82.56	6.13
chr7	5553450	5553658	209	115	16	56.09	7.04
chr7	5609822	5610141	320	192	27	53.84	5.05
chr7	5833064	5833260	197	73	13	54.77	9.40
chr7	6121200	6121428	229	134	15	57.85	8.93
chr7	6282874	6283024	151	37	10	53.78	8.30
chr7	6306612	6306803	192	68	18	89.57	11.27
chr7	6412459	6412637	179	84	14	53.58	8.33
chr7	6486930	6487120	191	107	15	61.67	9.12
chr7	6630112	6630299	188	125	15	55.63	8.04
chr7	6733584	6733698	115	41	8	50.11	8.95
chr7	7116100	7116229	130	69	8	51.08	10.41
chr7	7164372	7164514	143	96	9	60.56	13.91
chr7	7222561	7222711	151	116	11	63.43	10.29
chr7	7844300	7844429	130	46	8	50.05	8.08
chr7	8074804	8074936	133	42	9	55.51	9.45
chr7	9000081	9000221	141	71	8	55.42	12.81
chr7	9096677	9096817	141	96	8	55.42	15.37
chr7	9112654	9112788	135	47	8	56.94	15.37
chr7	9123919	9124044	126	85	8	55.48	13.76
chr7	9463993	9464138	146	102	9	62.96	12.60
chr7	9862235	9862399	165	46	10	60.75	10.74
chr7	10309477	10309697	221	118	12	72.25	15.12
chr7	10820025	10820155	131	51	8	57.41	12.60
chr7	10839693	10839857	165	123	12	80.48	19.96
chr7	11013339	11013506	168	55	10	52.54	10.74
chr7	11113438	11113605	168	92	9	50.78	12.62
chr7	11871692	11871849	158	96	9	54.25	10.86
chr7	12151503	12151668	166	42	11	69.36	12.89
chr7	12251018	12251221	204	104	12	57.99	12.11
chr7	12596206	12596364	159	59	9	50.60	9.91
chr7	13050266	13050401	136	47	9	63.39	14.24
chr7	13139935	13140112	178	106	11	63.85	12.24
chr7	13340723	13340848	126	83	8	58.34	17.42
chr7	13354422	13354553	132	91	8	51.26	10.63
chr7	13713170	13713363	194	109	11	54.25	10.74
chr7	13842831	13842997	167	77	11	71.06	15.70
chr7	13966834	13966948	115	68	9	66.05	17.19
chr7	14037275	14037459	185	109	12	72.13	14.73
chr7	14144627	14144775	149	57	9	59.42	11.73
chr7	14549539	14549681	143	41	8	52.29	9.49
chr7	14683383	14683528	146	76	9	60.20	11.73
chr7	15380120	15380235	116	72	8	52.95	11.77
chr7	15682930	15683094	165	72	11	66.83	12.12
chr7	15725449	15725578	130	87	8	52.51	13.03
chr7	16210341	16210457	117	41	8	59.27	14.24
chr7	16210494	16210625	132	97	8	55.05	11.87
chr7	16397519	16397665	147	80	9	54.64	10.20
chr7	16428115	16428243	129	45	8	52.78	8.68
chr7	16834350	16834489	140	38	8	53.83	14.58
chr7	16982470	16982627	158	110	10	53.63	8.65
chr7	16987922	16988054	133	45	10	60.00	10.20
chr7	17072956	17073216	261	142	18	93.73	12.64
chr7	17105432	17105551	120	72	9	60.51	13.61
chr7	17181108	17181294	187	109	11	60.32	13.87
chr7	17338287	17338487	201	117	12	67.08	12.37
chr7	17394155	17394376	222	101	14	73.66	13.17
chr7	17587922	17588053	132	39	8	54.65	11.73
chr7	17592165	17592266	102	54	8	60.60	15.04
chr7	17765980	17766130	151	105	10	54.45	13.49
chr7	17808629	17808758	130	49	8	50.39	10.20
chr7	17914719	17914924	206	97	11	56.05	11.89
chr7	17951060	17951193	134	41	9	51.59	10.29
chr7	18052582	18052727	146	50	9	51.66	7.49
chr7	18061297	18061433	137	71	11	78.76	17.37
chr7	19085835	19085973	139	98	8	51.33	11.21
chr7	19113364	19113575	212	108	15	101.87	17.42
chr7	19635577	19635756	180	94	11	69.68	14.07
chr7	19748565	19748710	146	99	10	51.69	7.61
chr7	20416429	20416561	133	89	9	58.06	10.10
chr7	20479215	20479428	214	111	12	56.56	10.56
chr7	20479724	20479857	134	86	9	50.36	11.61
chr7	20526444	20526626	183	76	11	66.87	15.70
chr7	20535851	20536006	156	88	10	60.12	10.00
chr7	20568916	20569082	167	40	11	77.24	12.81
chr7	20721637	20721833	197	95	10	55.22	13.46
chr7	20825526	20825689	164	122	13	66.32	8.44
chr7	21067849	21067997	149	106	10	65.47	15.20
chr7	21416862	21417006	145	39	8	54.45	17.93
chr7	21582407	21582561	155	110	11	59.70	12.96
chr7	22233372	22233471	100	53	9	64.39	14.32
chr7	22505461	22505604	144	107	8	51.66	11.73
chr7	22513355	22513540	186	103	11	53.49	11.81
chr7	22589942	22590168	227	120	15	54.09	7.08
chr7	22836058	22836232	175	91	11	53.69	11.16
chr7	23053515	23053696	182	86	11	51.34	9.42
chr7	23136857	23137067	211	98	14	59.62	8.27
chr7	23221755	23221915	161	63	10	51.20	8.30
chr7	23225382	23225539	158	98	10	50.99	8.10
chr7	23287372	23287723	352	110	22	75.27	8.98
chr7	23296927	23297087	161	70	9	50.50	12.00
chr7	23428888	23429008	121	76	8	51.83	11.89
chr7	23481962	23482135	174	96	11	50.71	10.35
chr7	23695221	23695383	163	97	11	63.12	11.03
chr7	23842071	23842248	178	76	11	74.26	12.81
chr7	24204415	24204604	190	80	11	51.87	11.61
chr7	24392541	24392700	160	117	12	70.06	12.21
chr7	24449271	24449433	163	101	10	62.14	13.17
chr7	24486909	24487033	125	34	9	51.17	7.91
chr7	24534617	24534731	115	79	8	52.27	11.44
chr7	24612593	24612804	212	80	14	66.70	9.49
chr7	24797201	24797489	289	47	20	77.41	6.46
chr7	24898160	24898315	156	87	10	54.14	10.38
chr7	25041562	25041692	131	86	8	50.82	10.41
chr7	25811640	25811785	146	105	9	53.78	9.91
chr7	25891316	25891533	218	132	14	59.71	9.99
chr7	26140622	26140788	167	92	11	56.42	8.10
chr7	26332881	26333091	211	120	16	63.12	6.88
chr7	26416062	26416210	149	45	10	52.40	11.07
chr7	26897060	26897202	143	102	8	51.89	9.38
chr7	26904253	26904447	195	110	11	53.64	12.42
chr7	27063395	27063542	148	56	9	50.82	9.28
chr7	27488768	27488890	123	76	8	53.33	10.52
chr7	27702308	27702466	159	95	12	50.79	9.22
chr7	28132182	28132327	146	101	10	54.82	13.17
chr7	28450433	28450665	233	115	17	69.67	8.82
chr7	28513230	28513386	157	62	13	80.77	12.42
chr7	28581059	28581188	130	89	9	58.55	12.00
chr7	28893695	28893894	200	104	14	64.66	10.06
chr7	29131097	29131292	196	98	12	63.21	11.13
chr7	29486078	29486219	142	45	9	51.35	10.84
chr7	29940455	29940604	150	111	10	50.31	7.56
chr7	30001435	30001618	184	106	11	55.05	12.11
chr7	30017744	30017892	149	44	10	57.42	8.95
chr7	30118372	30118517	146	67	10	66.33	15.20
chr7	30132045	30132241	197	97	12	59.24	10.29
chr7	30316341	30316492	152	44	11	61.29	9.87
chr7	30446817	30446936	120	46	10	56.44	8.44
chr7	30543990	30544169	180	102	15	70.34	8.76
chr7	30577175	30577321	147	101	9	51.07	11.13
chr7	30824192	30824438	247	122	17	73.43	7.09
chr7	31277467	31277629	163	84	9	55.99	11.73
chr7	31607370	31607509	140	94	8	54.25	14.75
chr7	31671866	31671984	119	45	10	66.82	14.32
chr7	31726807	31726962	156	46	10	55.54	10.74
chr7	31753229	31753343	115	71	10	62.08	12.37
chr7	31906917	31907046	130	82	8	58.26	10.25
chr7	32073306	32073437	132	86	8	54.26	11.60
chr7	32128039	32128173	135	44	8	54.68	12.00
chr7	32404385	32404744	360	47	25	104.42	8.75
chr7	32479815	32479935	121	58	8	51.83	11.89
chr7	32535076	32535259	184	57	15	73.12	12.08
chr7	32767817	32767960	144	96	10	68.76	13.61
chr7	32768275	32768419	145	45	9	60.46	14.07
chr7	32801307	32801479	173	109	11	55.22	9.80
chr7	32917819	32917924	106	62	9	62.12	12.53
chr7	32931831	32931980	150	78	11	54.67	9.78
chr7	32967590	32967716	127	45	9	50.87	11.16
chr7	32997544	32997672	129	45	11	55.65	8.61
chr7	33102351	33102639	289	216	19	78.61	8.68
chr7	33462649	33462806	158	50	11	73.11	13.31
chr7	33759100	33759226	127	65	12	66.37	8.98
chr7	33944399	33944574	176	61	11	54.13	8.10
chr7	34230061	34230221	161	115	12	61.44	10.28
chr7	34321886	34322001	116	69	8	52.30	11.55
chr7	34339686	34339784	99	54	8	67.95	15.37
chr7	34441593	34441756	164	54	12	69.27	14.07
chr7	34482609	34482773	165	54	10	60.75	15.04
chr7	34592662	34592855	194	63	12	65.95	11.66
chr7	34668240	34668431	192	68	13	89.75	15.37
chr7	34900556	34900703	148	87	9	52.91	11.77
chr7	34963589	34963718	130	94	8	52.15	15.04
chr7	35077449	35077607	159	113	12	64.50	10.82
chr7	35371655	35371829	175	97	12	61.02	11.07
chr7	35690447	35690681	235	139	17	80.32	9.00
chr7	35705126	35705249	124	43	9	70.01	17.93
chr7	35808218	35808367	150	43	9	62.56	15.37
chr7	35868320	35868460	141	42	8	52.78	14.24
chr7	36731587	36731730	144	98	9	58.59	13.31
chr7	36894783	36894925	143	96	9	50.44	8.87
chr7	36896148	36896294	147	42	10	56.22	10.29
chr7	37125582	37125758	177	133	11	56.01	8.50
chr7	37279071	37279198	128	85	8	58.80	12.81
chr7	37536090	37536265	176	88	11	50.53	10.43
chr7	37681565	37681744	180	77	11	62.90	10.10
chr7	37681913	37682095	183	47	10	52.41	11.66
chr7	38309476	38309615	140	56	9	65.24	12.81
chr7	38375394	38375589	196	69	13	64.39	9.72
chr7	38385383	38385514	132	47	9	64.10	16.42
chr7	38431353	38431526	174	118	12	67.66	10.84
chr7	38718223	38718374	152	40	10	53.84	10.04
chr7	38798480	38798618	139	46	8	51.33	11.21
chr7	38948506	38948668	163	62	10	50.38	11.52
chr7	39503935	39504080	146	100	10	50.51	10.35
chr7	39662693	39662829	137	80	10	50.80	8.39
chr7	39835979	39836102	124	52	11	60.41	9.22
chr7	40222597	40222737	141	47	10	62.73	13.48
chr7	40358045	40358184	140	92	9	52.89	11.13
chr7	40425710	40425845	136	95	8	52.45	13.61
chr7	40488186	40488328	143	98	8	54.93	12.81
chr7	40883312	40883466	155	58	9	54.18	10.63
chr7	40977553	40977632	80	40	8	70.73	16.49
chr7	41109895	41110002	108	51	8	57.85	12.62
chr7	41313969	41314263	295	47	19	80.22	12.09
chr7	41739180	41739374	195	83	13	68.90	12.32
chr7	41744704	41744990	287	92	18	63.90	7.65
chr7	42145743	42145863	121	60	10	50.16	8.50
chr7	42923331	42923444	114	51	9	52.91	10.58
chr7	43217671	43217872	202	87	12	57.67	10.20
chr7	43631329	43631447	119	42	8	52.07	11.77
chr7	43718567	43718699	133	67	9	60.81	13.03
chr7	43777215	43777390	176	67	11	51.48	7.61
chr7	43923921	43924113	193	91	12	51.04	8.44
chr7	43966212	43966478	267	116	18	55.72	6.25
chr7	44240732	44240913	182	95	13	63.90	10.43
chr7	44389989	44390195	207	166	13	53.01	6.80
chr7	44431637	44431924	288	107	21	67.72	7.22
chr7	44613217	44613594	378	256	32	84.28	8.74
chr7	44778600	44778863	264	41	18	52.80	8.83
chr7	44796638	44796945	308	175	22	52.03	6.53
chr7	45607537	45607874	338	94	21	61.93	5.58
chr7	45639733	45639943	211	126	14	50.70	9.28
chr7	45710109	45710271	163	44	10	68.68	20.49
chr7	45808454	45808752	299	103	20	104.24	11.44
chr7	46193602	46193762	161	114	10	54.26	10.74
chr7	46576256	46576403	148	102	12	70.64	13.06
chr7	46971048	46971188	141	62	9	60.67	13.76
chr7	47343093	47343431	339	111	23	57.73	7.26
chr7	47708883	47709192	310	195	21	60.38	7.00
chr7	47916064	47916196	133	89	10	53.11	10.06
chr7	48099005	48099133	129	86	8	55.05	16.23
chr7	48504459	48504606	148	83	9	51.16	9.36
chr7	48762282	48762430	149	42	9	52.30	9.72
chr7	48788478	48788623	146	70	10	61.67	11.66
chr7	49405361	49405504	144	44	9	64.14	12.81
chr7	49427600	49427736	137	96	8	53.37	16.42
chr7	49493303	49493430	128	44	8	54.16	13.46
chr7	49805683	49805787	105	46	8	51.75	12.00
chr7	49986951	49987085	135	87	8	56.94	15.37
chr7	50474753	50474992	240	198	16	61.10	7.56
chr7	50867434	50867586	153	64	11	51.80	9.34
chr7	50940412	50940524	113	69	9	61.39	11.23
chr7	50955097	50955239	143	77	10	74.30	12.81
chr7	51256208	51256424	217	89	14	52.85	7.47
chr7	51357058	51357247	190	67	13	56.23	9.34
chr7	51669939	51670077	139	63	9	60.36	11.21
chr7	51761085	51761218	134	45	9	63.52	14.07
chr7	52093875	52094089	215	111	14	78.90	10.00
chr7	52149152	52149293	142	62	8	53.34	14.58
chr7	52257461	52257601	141	94	8	52.38	11.73
chr7	52396215	52396366	152	44	10	71.49	15.31
chr7	52932696	52932825	130	41	8	50.73	12.37
chr7	53038814	53038982	169	99	10	50.58	10.29
chr7	53417953	53418086	134	86	8	53.74	13.91
chr7	53545783	53545895	113	71	8	58.12	13.31
chr7	54104460	54104619	160	64	10	59.48	14.14
chr7	54582966	54583138	173	94	11	62.51	13.48
chr7	54703552	54703741	190	91	11	60.48	14.14
chr7	54758761	54758898	138	91	9	50.81	8.65
chr7	54826954	54827199	246	111	17	88.94	12.53
chr7	54901975	54902191	217	121	19	93.31	9.34
chr7	54907346	54907478	133	50	11	60.57	8.50
chr7	54923369	54923535	167	59	10	50.73	8.50
chr7	55087885	55088127	243	130	17	60.92	9.12
chr7	55464224	55464360	137	59	9	50.15	11.81
chr7	55497533	55497716	184	106	14	54.85	7.68
chr7	55719108	55719308	201	98	13	74.54	18.19
chr7	56087233	56087438	206	88	14	52.20	10.50
chr7	56435199	56435407	209	117	28	212.16	43.73
chr7	56439641	56439736	96	48	30	270.86	33.06
chr7	56441195	56441287	93	46	78	1137.84	113.70
chr7	56616833	56616993	161	108	9	59.83	15.37
chr7	56636664	56636838	175	73	12	75.92	15.04
chr7	56760603	56760742	140	94	9	61.82	11.73
chr7	56894303	56894447	145	60	8	54.45	12.81
chr7	57640127	57640264	138	43	8	50.47	10.86
chr7	57698102	57698224	123	89	8	52.98	10.41
chr7	57711289	57711544	256	187	25	96.40	13.29
chr7	57995712	57995855	144	111	19	121.84	20.67
chr7	61054699	61054829	131	47	8	57.99	15.37
chr7	61055459	61055600	142	99	9	64.69	15.37
chr7	61079663	61079747	85	42	17	175.32	29.15
chr7	61079815	61079913	99	28	11	82.18	16.87
chr7	61080854	61080907	54	27	10	153.20	15.12
chr7	61083508	61083637	130	28	13	79.58	14.37
chr7	61749170	61749303	134	106	12	53.02	8.16
chr7	61754815	61755008	194	102	16	69.46	10.56
chr7	61794540	61794702	163	65	24	130.78	19.07
chr7	61798754	61798911	158	32	16	72.55	15.08
chr7	61822272	61822419	148	102	12	52.79	10.09
chr7	61825588	61825804	217	47	17	72.24	8.55
chr7	61967346	61967477	132	96	40	91.39	7.75
chr7	61967563	61967628	66	33	37	227.00	7.53
chr7	61968068	61968138	71	35	23	76.99	4.64
chr7	61968766	61968832	67	33	27	121.27	5.40
chr7	61968898	61969097	200	152	231	1545.14	18.99
chr7	61969203	61969574	372	259	442	2982.22	18.97
chr7	61970319	61970512	194	53	63	138.32	9.24
chr7	61971065	61971123	59	29	23	110.47	4.43
chr7	61975024	61975098	75	37	38	458.21	30.65
chr7	61980492	61980559	68	34	13	165.63	23.07
chr7	61982901	61983021	121	75	33	315.02	46.98
chr7	61986176	61986269	94	47	15	115.92	21.56
chr7	61988576	61988670	95	47	18	169.10	33.40
chr7	61990591	61990696	106	29	8	56.07	13.74
chr7	62000651	62000855	205	117	13	86.18	28.18
chr7	62015232	62015355	124	47	10	80.52	20.49
chr7	64954667	64954778	112	78	8	63.53	17.93
chr7	64954892	64954978	87	43	9	90.94	23.06
chr7	73513417	73513563	147	104	9	63.18	12.76
chr7	98015269	98015342	74	37	8	90.94	20.49
chr7	99757788	99757926	139	42	9	62.54	11.87
chr7	102175612	102175745	134	37	8	57.20	17.93
chr7	105386675	105386850	176	47	10	54.37	9.81
chr7	106061641	106061755	115	76	8	62.59	15.37
chr7	106999675	106999798	124	51	8	58.06	12.15
chr7	108209917	108210069	153	46	9	61.79	12.81
chr7	108277766	108277873	108	46	8	64.83	15.37
chr7	113692875	113693022	148	39	10	72.82	15.37
chr7	115234158	115234317	160	89	9	60.07	12.81
chr7	116312604	116312742	139	45	8	50.22	13.03
chr7	117949213	117949349	137	78	8	56.42	15.37
chr7	117979101	117979240	140	102	8	55.67	10.25
chr7	118267313	118267442	130	50	8	56.82	12.29
chr7	118343735	118343873	139	110	9	65.52	20.49
chr7	119212549	119212675	127	46	8	59.08	15.37
chr7	120591062	120591203	142	59	9	64.69	15.37
chr7	121814418	121814578	161	71	10	69.21	12.81
chr7	128572757	128573020	264	67	18	61.72	5.67
chr7	129542328	129542456	129	84	8	56.67	9.72
chr7	129845144	129845275	132	86	8	51.62	10.74
chr7	131776987	131777123	137	91	9	50.45	10.20
chr7	132745288	132745430	143	97	8	51.12	13.76
chr7	132937785	132937934	150	111	11	79.23	16.81
chr7	133640706	133640842	137	90	8	56.42	15.37
chr7	134057619	134057745	127	41	8	52.95	12.89
chr7	134236460	134236649	190	107	12	55.73	9.21
chr7	135148101	135148235	135	47	8	56.36	15.12
chr7	135800668	135800806	139	69	11	70.36	12.87
chr7	137177607	137177745	139	42	8	55.92	12.81
chr7	137453270	137453470	201	120	13	72.01	11.55
chr7	138009756	138009883	128	83	10	72.41	15.36
chr7	138411144	138411268	125	56	9	55.15	10.56
chr7	139138219	139138401	183	69	12	60.02	9.72
chr7	140178567	140178796	230	107	14	65.76	11.81
chr7	140908367	140908524	158	100	10	53.63	8.65
chr7	141115082	141115193	112	64	8	60.40	9.38
chr7	141351351	141351481	131	91	8	54.52	13.91
chr7	141451663	141451801	139	96	8	55.92	15.37
chr7	141810103	141810237	135	43	8	56.94	12.81
chr7	141907375	141907514	140	99	9	65.24	12.81
chr7	142340964	142341102	139	40	9	65.52	12.81
chr7	142498893	142499039	147	36	11	61.36	9.57
chr7	142605626	142605756	131	47	8	51.17	12.62
chr7	142934915	142935051	137	38	8	55.84	12.60
chr7	143648017	143648157	141	45	8	55.42	12.81
chr7	145057656	145057799	144	42	8	54.69	10.25
chr7	147805106	147805228	123	53	8	55.16	13.31
chr7	148067616	148067783	168	104	10	66.69	12.60
chr7	148142914	148143060	147	102	9	56.58	10.74
chr7	148619169	148619322	154	108	9	52.89	10.20
chr7	149736126	149736304	179	119	14	100.00	19.21
chr7	150989260	150989404	145	47	8	52.22	12.00
chr7	151179096	151179218	123	82	8	60.21	15.37
chr7	151217218	151217369	152	64	10	50.38	7.67
chr7	151405027	151405285	259	99	16	58.88	6.54
chr7	151407499	151407641	143	102	11	54.71	8.00
chr7	151442386	151442528	143	43	12	68.55	10.58
chr7	151722613	151722771	159	113	9	51.69	12.24
chr7	151958224	151958326	103	56	9	77.42	17.93
chr7	152076976	152077121	146	45	11	66.89	14.32
chr7	152644604	152644737	134	73	11	87.67	20.49
chr7	154904740	154904908	169	69	10	50.25	11.90
chr7	155130626	155130839	214	97	19	84.59	10.50
chr7	155142243	155142375	133	47	10	52.54	9.92
chr7	155142854	155143054	201	154	19	102.96	15.48
chr7	156111716	156111860	145	46	8	54.45	10.25
chr7	156804188	156804379	192	70	14	55.51	8.12
chr7	156849034	156849176	143	46	9	50.44	8.87
chr7	157301265	157301403	139	43	9	65.52	15.37
chr7	157379484	157379707	224	83	16	68.16	7.95
chr7	157469521	157469706	186	91	13	52.73	9.85
chr7	157486442	157486582	141	39	10	52.79	9.07
chr7	157940213	157940478	266	181	31	133.24	13.91
chr7	157941683	157941898	216	109	25	115.58	18.73
chr7	157944049	157944266	218	83	18	68.88	13.61
chr7	158129536	158129685	150	90	10	61.75	12.00
chr7	158130003	158130146	144	39	12	80.68	15.55
chr7	158130163	158130258	96	52	9	67.66	15.26
chr7	158133913	158134030	118	58	11	65.33	9.78
chr7	158136338	158136543	206	144	21	131.49	19.75
chr7	158153718	158153795	78	39	9	73.53	12.49
chr7	158203558	158203637	80	40	8	54.64	10.88
chr7	158218555	158218656	102	58	12	83.57	16.03
chr7	158222188	158222375	188	98	11	56.39	12.76
chr7	158387927	158387987	61	30	8	86.71	11.92
chr7	158430240	158430374	135	87	9	64.13	16.81
chr7	158537936	158538050	115	46	10	62.72	12.56
chr7	158696291	158696405	115	72	8	56.76	15.20
chr7	158996058	158996189	132	77	11	64.81	12.37
chr7	158996300	158996450	151	52	11	59.14	12.46
chr7_gl000195_random	15	179	165	38	11	56.25	9.57
chr7_gl000195_random	463	631	169	125	12	62.68	9.49
chr7_gl000195_random	669	861	193	145	14	62.81	9.28
chr8	44729	44821	93	46	8	68.31	20.49
chr8	652779	652939	161	77	11	56.65	10.99
chr8	928407	928524	118	47	12	97.11	19.75
chr8	1105205	1105363	159	67	10	51.70	9.96
chr8	1160844	1160977	134	72	10	67.34	14.29
chr8	1232548	1232662	115	47	8	50.11	12.53
chr8	1771559	1771749	191	144	15	74.91	8.62
chr8	1874088	1874292	205	84	13	58.66	9.07
chr8	2033544	2033653	110	44	9	59.69	12.21
chr8	2168792	2168979	188	89	10	54.11	12.49
chr8	2216539	2216641	103	43	10	52.53	8.78
chr8	2652703	2652826	124	53	11	91.39	20.49
chr8	6607486	6607606	121	74	8	58.50	14.41
chr8	6734775	6734935	161	70	10	51.20	11.61
chr8	6734937	6735110	174	43	12	63.57	9.96
chr8	7461219	7461321	103	55	8	56.08	15.37
chr8	7877590	7877680	91	45	8	68.31	20.49
chr8	7885998	7886132	135	42	8	56.94	15.37
chr8	8085054	8085227	174	62	12	51.28	7.65
chr8	8093465	8093675	211	95	14	50.70	8.12
chr8	8503100	8503281	182	62	13	71.59	10.38
chr8	8748603	8748772	170	103	12	52.34	8.93
chr8	8749708	8749890	183	138	13	56.18	7.70
chr8	8840714	8840871	158	45	10	64.83	15.87
chr8	9007900	9008038	139	52	9	50.23	8.57
chr8	9346879	9347020	142	57	8	54.60	15.12
chr8	9671157	9671301	145	100	8	53.45	9.96
chr8	10094036	10094165	130	83	8	54.01	13.61
chr8	10344828	10344946	119	71	8	55.57	13.03
chr8	11458646	11458793	148	44	9	50.48	9.19
chr8	11769072	11769208	137	99	10	63.16	11.34
chr8	12412753	12412881	129	82	8	50.32	10.10
chr8	12453183	12453318	136	95	9	62.94	11.73
chr8	12530958	12531099	142	94	9	64.69	17.93
chr8	12588700	12588834	135	47	8	54.68	14.41
chr8	12613574	12613719	146	86	9	51.32	11.13
chr8	13106761	13106896	136	33	8	52.07	8.97
chr8	13424317	13424450	134	41	9	66.96	15.37
chr8	19086187	19086326	140	92	9	65.24	12.81
chr8	21171027	21171196	170	69	12	54.09	11.93
chr8	21267812	21267938	127	73	8	53.31	13.03
chr8	23112529	23112665	137	45	8	56.42	15.37
chr8	23600285	23600411	127	74	8	59.08	12.81
chr8	26272375	26272497	123	59	8	60.21	12.81
chr8	27255387	27255518	132	43	8	57.14	17.64
chr8	27950425	27950558	134	46	8	54.94	12.00
chr8	27953424	27953537	114	38	8	62.75	12.76
chr8	28480724	28480851	128	43	8	51.61	10.41
chr8	30236043	30236186	144	105	8	54.69	10.25
chr8	30408154	30408293	140	58	8	51.08	11.21
chr8	33715176	33715304	129	43	8	58.53	15.37
chr8	38033890	38034032	143	86	9	51.76	9.19
chr8	38743161	38743259	99	55	8	66.47	17.21
chr8	41348123	41348260	138	91	9	53.43	9.28
chr8	41435974	41436081	108	47	9	62.43	12.87
chr8	41667818	41667980	163	73	11	62.32	10.84
chr8	42982952	42983085	134	47	8	52.96	11.34
chr8	43092855	43092956	102	57	26	280.08	50.02
chr8	43094772	43094860	89	44	8	60.20	16.33
chr8	43425417	43425558	142	46	11	55.30	10.74
chr8	43772203	43772377	175	98	10	55.80	14.14
chr8	43793137	43793243	107	66	13	103.24	21.87
chr8	43794140	43794203	64	32	33	636.49	57.56
chr8	43798836	43798919	84	42	14	166.99	35.87
chr8	43822053	43822117	65	32	10	141.97	21.48
chr8	43822418	43822563	146	29	23	209.61	47.26
chr8	43823111	43823193	83	41	9	76.70	16.70
chr8	43828026	43828083	58	29	15	243.21	23.37
chr8	43831536	43831631	96	48	78	1123.29	125.71
chr8	43836082	43836138	57	28	10	114.56	10.36
chr8	43836989	43837084	96	49	36	415.59	61.58
chr8	43838663	43838742	80	40	58	1008.00	103.83
chr8	46839571	46839762	192	77	39	258.52	37.01
chr8	46839845	46839933	89	44	11	66.85	11.00
chr8	46840641	46840980	340	82	41	177.48	14.04
chr8	46841209	46841370	162	102	14	50.97	8.95
chr8	46841470	46841725	256	97	48	277.23	21.48
chr8	46843591	46843758	168	129	36	210.22	26.95
chr8	46845836	46845908	73	36	10	69.53	8.95
chr8	46847120	46847220	101	64	10	53.98	10.04
chr8	46847724	46847816	93	46	15	83.85	12.86
chr8	46849984	46850095	112	42	19	110.98	13.95
chr8	46851425	46851518	94	47	18	114.03	16.18
chr8	46852446	46852534	89	44	52	599.40	48.24
chr8	46852762	46852829	68	34	18	194.15	17.66
chr8	46854341	46854393	53	26	12	170.25	12.96
chr8	46868748	46868867	120	72	9	71.31	20.49
chr8	48795000	48795123	124	42	8	55.65	13.61
chr8	49433496	49433626	131	46	8	53.74	13.61
chr8	52488137	52488264	128	83	8	58.80	12.81
chr8	52921119	52921243	125	79	8	59.64	12.81
chr8	53866235	53866376	142	107	8	55.18	15.37
chr8	54862224	54862366	143	100	8	54.93	12.81
chr8	55366219	55366363	145	70	8	54.45	15.37
chr8	56979058	56979213	156	113	11	80.44	17.93
chr8	58118317	58118546	230	61	22	121.30	13.21
chr8	58122753	58123009	257	53	16	76.50	8.72
chr8	59190521	59190636	116	43	8	62.28	15.37
chr8	63951582	63951725	144	65	8	54.69	12.81
chr8	66557350	66557491	142	96	9	61.72	11.87
chr8	67372649	67372812	164	107	9	59.12	15.37
chr8	76119884	76120019	136	89	8	56.68	12.81
chr8	80272104	80272253	150	104	9	62.56	17.93
chr8	82754650	82754794	145	33	11	83.90	20.49
chr8	84917728	84917867	140	45	8	51.84	9.17
chr8	85491504	85491639	136	76	8	56.10	12.60
chr8	85808298	85808429	132	35	8	57.72	15.37
chr8	85998738	85998858	121	46	8	60.78	15.37
chr8	86019550	86019718	169	61	10	55.63	11.66
chr8	86165692	86165832	141	40	8	52.78	9.49
chr8	86568051	86568118	68	34	10	140.47	25.62
chr8	86753881	86753948	68	34	8	102.83	20.49
chr8	86755222	86755317	96	45	8	68.31	17.93
chr8	86816536	86816620	85	42	9	90.94	23.06
chr8	87355100	87355208	109	46	8	57.17	14.58
chr8	87670188	87670573	386	93	26	136.11	14.01
chr8	89911360	89911501	142	58	8	55.18	10.25
chr8	90062730	90062854	125	83	10	80.16	15.37
chr8	90444520	90444651	132	94	8	57.72	10.25
chr8	90996747	90996927	181	104	10	58.69	13.46
chr8	92016416	92016527	112	68	8	63.53	15.37
chr8	92053027	92053150	124	59	12	92.35	18.94
chr8	92083638	92083809	172	81	12	77.85	19.75
chr8	92237409	92237563	155	108	9	57.47	11.60
chr8	93495139	93495276	138	51	8	55.59	12.60
chr8	94188427	94188559	133	90	8	57.46	12.81
chr8	94701170	94701335	166	99	9	58.65	10.25
chr8	95038534	95038675	142	71	9	59.12	11.09
chr8	95110138	95110268	131	47	9	55.05	11.03
chr8	95535981	95536124	144	42	9	53.93	9.81
chr8	95590636	95590813	178	86	11	59.59	12.99
chr8	95962157	95962432	276	173	20	87.64	8.50
chr8	96100425	96100568	144	43	10	59.19	14.45
chr8	96136244	96136382	139	95	8	50.58	8.78
chr8	96250150	96250290	141	85	9	53.31	13.23
chr8	96747601	96747742	142	101	8	50.60	11.21
chr8	96957465	96957619	155	61	10	54.75	12.21
chr8	97507538	97507726	189	94	12	57.76	7.97
chr8	97657168	97657326	159	42	10	58.53	9.81
chr8	98205218	98205349	132	34	8	50.91	12.62
chr8	98488209	98488365	157	80	10	69.57	15.12
chr8	99129464	99129585	122	44	8	55.45	13.31
chr8	99813092	99813221	130	88	8	58.26	12.81
chr8	100081478	100081621	144	47	8	54.69	15.37
chr8	100508028	100508150	123	96	14	126.47	30.74
chr8	101142555	101142675	121	74	8	56.11	13.46
chr8	101170262	101170458	197	91	13	58.83	10.20
chr8	101438780	101438922	143	45	10	58.40	12.32
chr8	101846115	101846204	90	45	8	63.16	17.75
chr8	101872377	101872621	245	119	17	63.92	7.25
chr8	101920882	101921051	170	47	11	60.05	10.74
chr8	101981118	101981259	142	97	8	55.18	10.25
chr8	102287167	102287296	130	68	10	55.49	10.43
chr8	102658963	102659128	166	110	11	59.20	10.29
chr8	102680642	102680832	191	68	11	52.35	8.43
chr8	102738017	102738154	138	46	9	55.91	13.87
chr8	103019008	103019172	165	47	9	58.89	12.81
chr8	104252990	104253156	167	84	10	53.50	12.76
chr8	104283440	104283581	142	45	8	51.36	11.47
chr8	104624858	104624994	137	62	8	56.42	15.37
chr8	105333242	105333411	170	89	11	50.48	10.06
chr8	105453855	105453969	115	62	8	59.07	13.91
chr8	105587455	105587599	145	63	10	72.46	17.42
chr8	105612626	105612755	130	71	8	55.58	11.87
chr8	105612873	105613008	136	45	8	53.62	9.38
chr8	106308935	106309068	134	87	8	56.62	12.60
chr8	107707781	107707924	144	42	8	54.69	15.37
chr8	109455672	109455807	136	100	8	52.45	11.34
chr8	109455844	109456058	215	100	13	75.91	13.31
chr8	109611524	109611674	151	103	9	62.30	15.37
chr8	110346691	110346849	159	83	10	60.15	12.24
chr8	111834687	111834830	144	45	8	54.69	17.93
chr8	112241724	112241868	145	103	8	54.45	12.81
chr8	112636017	112636149	133	46	9	67.25	15.37
chr8	112837114	112837256	143	81	8	54.93	12.81
chr8	112858936	112859065	130	90	8	58.26	10.25
chr8	112994808	112994951	144	73	8	54.69	10.25
chr8	113175075	113175206	132	44	8	57.72	12.81
chr8	113230347	113230493	147	43	9	63.34	12.81
chr8	114637756	114637899	144	37	8	54.69	10.25
chr8	114645941	114646074	134	88	9	56.66	11.77
chr8	114802700	114802815	116	47	8	62.28	15.37
chr8	115516378	115516521	144	39	9	64.14	17.93
chr8	115530344	115530478	135	74	8	55.51	9.84
chr8	115530552	115530733	182	75	13	89.12	14.41
chr8	117403310	117403466	157	112	10	70.28	15.37
chr8	117715988	117716131	144	104	9	62.55	12.29
chr8	118341886	118342040	155	103	9	54.57	10.74
chr8	118532883	118533066	184	115	10	52.19	9.72
chr8	119086661	119086814	154	68	9	59.04	12.00
chr8	119633746	119633929	184	72	11	56.94	10.84
chr8	120290149	120290264	116	47	8	56.45	13.03
chr8	120319177	120319320	144	47	8	54.69	12.81
chr8	120428894	120429136	243	138	16	70.30	8.94
chr8	120593614	120593758	145	101	8	50.64	11.47
chr8	120836967	120837077	111	63	8	52.23	7.35
chr8	121074892	121075037	146	58	9	50.65	9.11
chr8	122651821	122651972	152	82	9	52.64	12.00
chr8	122858188	122858335	148	107	9	55.53	10.52
chr8	122960275	122960436	162	118	10	66.19	12.00
chr8	123651016	123651161	146	43	9	52.35	11.44
chr8	123854968	123855092	125	79	10	53.67	8.22
chr8	124084931	124085068	138	76	9	52.09	10.74
chr8	124178524	124178855	332	78	21	60.93	6.48
chr8	124285875	124286012	138	91	10	57.45	11.61
chr8	124325972	124326093	122	79	8	50.89	13.61
chr8	124780491	124780633	143	96	10	52.22	9.07
chr8	125100554	125100693	140	98	8	55.67	17.93
chr8	125141952	125142108	157	112	11	63.21	14.20
chr8	125384398	125384528	131	92	9	52.75	8.65
chr8	125385047	125385190	144	85	11	66.34	12.21
chr8	126532011	126532136	126	80	10	52.81	10.81
chr8	126930815	126930957	143	100	10	59.48	14.45
chr8	127421792	127421919	128	74	9	59.52	10.10
chr8	128230940	128234166	3227	2417	561	600.87	5.13
chr8	129304346	129304492	147	100	9	59.07	11.47
chr8	129950479	129950624	146	100	9	60.64	9.49
chr8	130116107	130116235	129	72	8	50.32	10.10
chr8	131468795	131468930	136	89	9	50.11	8.36
chr8	131503346	131503550	205	120	13	53.81	8.22
chr8	132668739	132668879	141	96	8	55.42	12.81
chr8	132916301	132916692	392	96	26	100.97	8.50
chr8	133261895	133261988	94	47	8	58.82	15.70
chr8	133787781	133787937	157	88	9	58.31	12.00
chr8	134193760	134193887	128	44	9	51.76	9.87
chr8	134240833	134241032	200	126	14	70.30	11.16
chr8	134904716	134904853	138	91	9	59.80	15.36
chr8	135394083	135394258	176	87	10	52.47	11.23
chr8	135534466	135534607	142	45	9	51.69	10.93
chr8	138879802	138879962	161	84	10	61.77	12.89
chr8	139499895	139500029	135	33	9	59.03	10.52
chr8	139967897	139968043	147	77	9	51.07	11.13
chr8	140014231	140014377	147	87	9	52.80	11.66
chr8	141467170	141467666	497	101	38	88.69	5.71
chr8	141474131	141474488	358	47	25	69.14	5.80
chr8	141490303	141490588	286	241	19	56.13	6.58
chr8	141521017	141521350	334	116	28	62.42	6.23
chr8	141820507	141820883	377	82	25	73.52	7.52
chr8	141820894	141821216	323	116	26	93.70	7.56
chr8	141836796	141837034	239	106	18	83.48	8.56
chr8	141872705	141872963	259	39	19	91.17	7.73
chr8	141912249	141912345	97	36	8	52.15	11.34
chr8	141959670	141959892	223	124	15	51.18	6.58
chr8	142502303	142502518	216	172	28	121.76	14.16
chr8	142502630	142502708	79	39	14	99.72	11.71
chr8	142646145	142646409	265	220	18	67.05	7.42
chr8	142955645	142955774	130	43	9	52.72	12.00
chr8	143985985	143986193	209	111	13	64.46	10.38
chr8	144751711	144751786	76	38	19	196.52	21.31
chr8	144940437	144940833	397	159	76	357.98	11.72
chr8	145180570	145180964	395	201	67	388.65	31.79
chr8	145288250	145288464	215	102	19	144.19	25.62
chr8	145780588	145780844	257	33	17	52.53	5.23
chr8	145897965	145898127	163	115	13	55.77	6.80
chr9	320225	320316	92	46	10	89.11	24.59
chr9	470448	470573	126	83	10	55.59	8.68
chr9	1575784	1575959	176	93	10	65.42	15.37
chr9	2029100	2029246	147	45	10	55.20	13.38
chr9	2717725	2717851	127	80	8	50.85	12.12
chr9	4490023	4490147	125	82	8	59.05	12.60
chr9	5041835	5041966	132	46	8	57.72	12.81
chr9	18452908	18453052	145	44	8	53.03	12.29
chr9	19788285	19788431	147	111	9	63.34	15.37
chr9	21528254	21528429	176	87	11	70.18	13.91
chr9	21638183	21638322	140	59	8	55.52	12.76
chr9	21652066	21652224	159	64	10	52.03	8.36
chr9	21694568	21694719	152	46	10	50.68	12.37
chr9	21695581	21695752	172	42	11	50.59	7.29
chr9	21769768	21769909	142	40	9	54.10	13.61
chr9	21976497	21976638	142	99	10	50.76	8.68
chr9	21995001	21995288	288	197	19	70.11	7.65
chr9	22005428	22005711	284	204	20	62.40	7.18
chr9	22009125	22009493	369	122	31	93.49	6.27
chr9	22024389	22024686	298	68	19	66.55	7.51
chr9	22024978	22025144	167	41	13	59.48	8.76
chr9	22154893	22155105	213	107	15	52.20	9.62
chr9	22155351	22155607	257	160	17	53.43	6.38
chr9	22184520	22184721	202	95	14	71.94	11.61
chr9	22198118	22198435	318	43	24	84.41	6.65
chr9	27401065	27401202	138	39	8	53.92	12.00
chr9	28149805	28149943	139	47	9	63.00	16.81
chr9	30530715	30530858	144	38	8	54.69	15.37
chr9	30574502	30574616	115	56	8	62.59	15.37
chr9	31821534	31821662	129	84	9	66.84	17.21
chr9	32550818	32550955	138	45	9	54.47	9.54
chr9	33408030	33408209	180	102	12	51.77	8.00
chr9	33523481	33523607	127	74	9	65.61	14.07
chr9	34232176	34232312	137	91	9	58.08	12.49
chr9	34329690	34329854	165	61	13	83.30	18.77
chr9	34760593	34760742	150	110	10	68.96	14.24
chr9	34777412	34777548	137	65	8	53.37	11.73
chr9	35732396	35732578	183	59	13	61.81	8.62
chr9	35914312	35914467	156	46	11	52.68	12.49
chr9	35963031	35963216	186	88	10	51.76	9.72
chr9	35971561	35971696	136	99	8	56.68	12.81
chr9	36129283	36129421	139	72	10	55.21	12.66
chr9	36163306	36163462	157	68	11	50.69	9.34
chr9	36304870	36305025	156	98	9	55.13	13.17
chr9	36319232	36319426	195	94	11	54.41	10.84
chr9	37079514	37079678	165	68	9	58.89	10.25
chr9	37465380	37465524	145	42	9	52.61	13.35
chr9	37636293	37636462	170	123	9	52.31	11.09
chr9	37911255	37911376	122	78	8	51.55	9.91
chr9	38039800	38039956	157	68	11	54.51	10.20
chr9	38489253	38489382	130	37	9	62.95	11.21
chr9	38620934	38621070	137	46	9	53.36	12.87
chr9	38631240	38631383	144	75	9	52.18	13.11
chr9	44233526	44233687	162	115	10	68.94	20.49
chr9	45352254	45352363	110	36	9	74.78	20.49
chr9	66454960	66455123	164	71	16	63.12	8.91
chr9	66455713	66455832	120	61	14	63.03	7.53
chr9	66456393	66456640	248	110	19	50.09	8.07
chr9	66458266	66458537	272	193	22	52.05	7.21
chr9	66463403	66463574	172	63	17	89.79	13.94
chr9	66466789	66467016	228	151	18	74.58	9.55
chr9	66472382	66472553	172	140	16	90.93	11.75
chr9	66483771	66484048	278	137	21	92.91	9.72
chr9	66494400	66494524	125	46	8	59.64	12.81
chr9	66499118	66499283	166	120	14	97.76	28.18
chr9	66520379	66520571	193	86	12	69.55	16.66
chr9	66530914	66531036	123	69	8	60.21	12.81
chr9	66784386	66784489	104	37	16	162.80	38.43
chr9	66797089	66797155	67	33	28	527.25	65.68
chr9	66799243	66799333	91	45	12	109.77	27.83
chr9	66823739	66823865	127	79	10	55.85	13.21
chr9	66833112	66833209	98	65	34	310.50	34.71
chr9	66833783	66833960	178	54	15	59.43	11.22
chr9	66835057	66835209	153	44	26	149.80	19.05
chr9	66843764	66843972	209	88	12	55.69	13.49
chr9	67318582	67318653	72	36	13	180.63	33.30
chr9	67320702	67320904	203	92	20	159.94	25.62
chr9	67345406	67345485	80	40	9	102.83	23.06
chr9	68400228	68400331	104	53	10	80.51	17.19
chr9	68411041	68411142	102	57	16	65.61	8.67
chr9	68413164	68414442	1279	449	131	158.97	6.68
chr9	68418365	68418876	512	309	48	61.93	5.17
chr9	68431610	68431754	145	59	8	51.42	9.38
chr9	69786544	69786701	158	67	9	60.55	17.93
chr9	69818233	69818369	137	95	9	54.04	9.36
chr9	69822909	69823069	161	121	11	58.02	9.72
chr9	71456856	71456992	137	80	9	66.09	12.81
chr9	72653099	72653203	105	57	18	158.27	27.67
chr9	72653216	72653353	138	45	25	219.62	29.91
chr9	74980295	74980438	144	102	8	54.11	12.60
chr9	75834059	75834179	121	45	8	60.78	15.37
chr9	78790054	78790279	226	114	29	255.19	64.05
chr9	79591056	79591179	124	85	8	59.92	15.37
chr9	80698804	80698982	179	86	10	64.71	15.37
chr9	86107377	86107533	157	74	9	60.80	15.37
chr9	86170147	86170278	132	71	8	57.14	12.60
chr9	88608299	88608399	101	44	8	67.23	17.93
chr9	88751890	88752043	154	50	9	50.72	9.63
chr9	88796797	88796936	140	45	8	53.42	12.00
chr9	88969459	88969578	120	84	8	53.13	10.20
chr9	90093586	90093725	140	45	8	51.08	11.21
chr9	90200965	90201086	122	76	8	58.21	12.00
chr9	90386461	90386595	135	69	8	52.33	13.46
chr9	91002745	91002875	131	47	8	50.13	10.20
chr9	91063314	91063442	129	90	10	72.07	13.17
chr9	91580554	91580696	143	102	9	51.42	9.11
chr9	91659914	91660059	146	85	9	54.52	10.10
chr9	91925855	91925982	128	82	8	50.58	10.10
chr9	92725001	92725140	140	42	10	66.77	10.52
chr9	92981968	92982082	115	40	8	62.59	17.93
chr9	93655150	93655279	130	40	9	50.30	8.03
chr9	93723895	93724053	159	39	10	52.03	10.04
chr9	94065893	94066021	129	88	8	57.94	10.08
chr9	94757676	94757822	147	47	9	53.89	10.00
chr9	95256196	95256333	138	46	9	55.91	11.89
chr9	95442874	95443090	217	97	14	73.66	14.71
chr9	95468887	95469009	123	45	8	54.42	10.86
chr9	95475869	95476070	202	105	14	50.11	7.68
chr9	95501208	95501403	196	91	12	52.60	11.83
chr9	96384707	96384892	186	86	13	50.29	10.67
chr9	96779160	96779274	115	67	8	62.59	17.93
chr9	97021663	97021806	144	79	10	63.88	12.12
chr9	97588648	97588789	142	92	8	55.18	12.81
chr9	97609620	97609802	183	87	12	62.74	10.29
chr9	97807628	97807772	145	45	9	50.58	9.03
chr9	97937921	97938060	140	42	9	61.38	16.23
chr9	98130092	98130235	144	105	9	54.30	11.89
chr9	98196484	98196689	206	107	11	50.91	12.32
chr9	99001067	99001187	121	83	8	50.21	9.45
chr9	99390320	99390470	151	75	9	50.07	7.42
chr9	99984206	99984362	157	115	11	80.14	15.37
chr9	102372174	102372290	117	33	8	54.01	12.24
chr9	102585348	102585489	142	51	11	50.99	9.72
chr9	103149280	103149420	141	96	8	55.42	12.81
chr9	103429219	103429371	153	109	9	61.79	15.37
chr9	105362389	105362526	138	75	9	65.81	15.37
chr9	107573244	107573380	137	40	8	56.42	15.37
chr9	108353945	108354081	137	92	8	55.00	9.84
chr9	108475794	108475929	136	98	8	53.23	11.60
chr9	110546034	110546171	138	70	8	56.17	10.25
chr9	111374231	111374372	142	42	8	55.18	12.81
chr9	112107705	112107853	149	42	9	59.42	11.73
chr9	112665356	112665540	185	90	11	59.11	15.26
chr9	112686762	112686898	137	45	10	60.90	10.74
chr9	113089835	113089959	125	46	9	69.70	15.37
chr9	114245426	114245557	132	43	8	53.10	11.21
chr9	114393938	114394085	148	108	11	74.66	12.89
chr9	115248686	115248826	141	62	9	54.73	9.81
chr9	115823808	115823904	97	47	12	97.57	20.22
chr9	115823929	115824033	105	59	13	107.40	19.25
chr9	115824655	115824788	134	44	11	78.33	16.83
chr9	115825268	115825455	188	83	16	110.00	19.33
chr9	118017221	118017363	143	46	8	54.93	10.25
chr9	121429585	121429718	134	87	8	52.58	11.21
chr9	122227762	122227920	159	47	9	52.45	10.41
chr9	122636109	122636258	150	44	10	54.72	10.12
chr9	122825947	122826066	120	49	8	61.08	15.37
chr9	122879970	122880149	180	109	11	51.48	9.35
chr9	123448555	123448685	131	47	9	55.73	11.23
chr9	123470139	123470284	146	103	11	58.32	8.87
chr9	123691381	123691774	394	47	30	82.01	6.83
chr9	123917753	123917857	105	57	8	54.77	11.23
chr9	123982542	123982733	192	75	13	52.33	6.22
chr9	124132622	124132888	267	93	19	72.36	8.55
chr9	124267508	124267755	248	179	19	68.95	8.64
chr9	124676822	124677076	255	135	17	76.96	9.28
chr9	124921798	124922097	300	79	19	69.49	6.58
chr9	125559951	125560161	211	131	15	51.88	6.31
chr9	125590346	125590522	177	63	17	77.02	9.67
chr9	125693633	125694015	383	265	31	130.14	10.40
chr9	125706812	125707041	230	94	15	59.00	7.85
chr9	125747501	125747689	189	84	14	72.14	14.02
chr9	126219939	126220171	233	104	17	50.97	6.46
chr9	126759419	126759629	211	84	17	56.22	9.15
chr9	127019365	127019721	357	43	27	66.94	7.04
chr9	127162301	127162507	207	88	15	58.16	6.96
chr9	127350810	127350948	139	95	10	53.97	9.21
chr9	127421545	127421711	167	86	10	58.54	12.37
chr9	127459040	127459174	135	39	9	50.39	8.36
chr9	127526397	127526530	134	46	8	50.40	8.42
chr9	127533479	127533769	291	50	20	58.76	5.97
chr9	127703324	127703775	452	166	41	164.36	10.26
chr9	127870144	127870251	108	62	9	58.48	13.27
chr9	127973510	127973761	252	212	16	62.36	8.11
chr9	128642264	128642420	157	112	9	50.71	11.77
chr9	129159207	129159432	226	120	18	56.67	6.27
chr9	129245919	129246068	150	57	13	52.09	6.77
chr9	129340572	129340734	163	115	12	51.49	8.40
chr9	129844221	129844406	186	89	14	56.86	8.07
chr9	130068306	130068410	105	62	9	67.61	16.33
chr9	130147082	130147314	233	99	17	53.92	8.75
chr9	130556749	130557103	355	67	24	55.69	4.62
chr9	130590742	130591040	299	42	21	52.62	5.17
chr9	131078759	131079031	273	61	19	52.23	5.52
chr9	131339109	131339345	237	97	17	65.97	7.25
chr9	131398848	131399260	413	254	30	56.08	5.57
chr9	131675532	131676021	490	418	38	62.24	5.70
chr9	132200131	132200498	368	251	27	54.94	4.42
chr9	132329135	132329456	322	167	27	65.61	6.61
chr9	132383999	132384404	406	321	26	60.40	5.54
chr9	132429875	132430424	550	181	39	63.00	4.83
chr9	132540092	132540396	305	248	22	54.66	5.04
chr9	132759010	132759157	148	53	13	68.84	9.34
chr9	133057609	133057953	345	248	22	60.43	6.18
chr9	133455183	133455412	230	119	16	52.40	7.25
chr9	133588280	133588477	198	56	14	50.31	6.48
chr9	133706406	133706563	158	73	11	51.84	8.27
chr9	134562914	134563091	178	113	12	57.39	8.94
chr9	134572660	134572788	129	59	11	53.11	6.96
chr9	135660507	135660635	129	43	8	55.45	11.73
chr9	135954043	135954172	130	76	9	58.55	10.00
chr9	136092864	136093101	238	192	16	95.20	13.03
chr9	136496394	136496579	186	87	19	73.43	8.65
chr9	137393062	137393317	256	196	25	90.38	9.76
chr9	137424010	137424234	225	105	14	50.41	8.61
chr9	137762181	137762382	202	47	16	60.94	6.34
chr9	138201179	138201506	328	47	24	63.81	6.21
chr9	138518157	138518368	212	104	16	58.16	8.46
chr9	138547473	138547666	194	134	21	72.85	8.19
chr9	138731299	138731709	411	85	27	59.64	5.23
chr9	138935494	138935619	126	89	8	59.36	12.81
chr9	138937171	138937308	138	92	10	75.85	15.37
chr9	138939555	138939700	146	34	9	60.20	11.73
chr9	139043719	139044599	881	689	78	68.39	4.33
chr9	139165664	139165903	240	114	17	58.08	7.52
chr9	139166066	139166593	528	331	41	152.61	12.29
chr9	139366297	139366975	679	561	58	50.51	3.50
chr9	139671981	139672267	287	81	23	51.00	4.19
chr9	139686994	139687566	573	123	47	51.08	4.44
chr9	139944418	139944591	174	126	38	108.18	11.41
chr9	139944679	139944761	83	41	18	64.57	6.04
chr9	139949922	139950545	624	540	59	51.64	3.57
chr9	140009406	140010057	652	261	55	60.28	4.39
chr9	140149441	140150723	1283	730	99	70.93	3.69
chr9	140171754	140172577	824	416	69	53.12	3.45
chr9	140249875	140250259	385	225	38	56.18	7.51
chr9	140289172	140289690	519	426	44	50.69	4.38
chr9	140462081	140462194	114	62	18	102.09	11.54
chr9	140500933	140501609	677	585	54	53.35	3.93
chr9	140606298	140606589	292	156	25	52.96	5.13
chr9	140615544	140615746	203	140	43	187.79	18.95
chr9	140704649	140704837	189	43	20	61.06	6.69
chr9	140784777	140785549	773	278	63	65.88	5.16
chr9	141037995	141038214	220	110	14	54.10	14.79
chr9_gl000198_random	56142	56403	262	100	32	191.48	24.82
chr9_gl000198_random	73262	73429	168	125	13	61.38	9.16
chr9_gl000198_random	73488	73640	153	40	11	50.15	7.70
chr9_gl000198_random	80493	80700	208	77	15	54.40	11.06
chr9_gl000198_random	88481	88622	142	96	9	50.38	8.80
chr9_gl000199_random	30940	31041	102	47	20	136.08	17.41
chr9_gl000199_random	31110	31170	61	30	8	65.22	7.74
chr9_gl000199_random	31357	31414	58	29	10	100.33	9.67
chr9_gl000199_random	34413	34508	96	48	87	1142.04	94.28
chr9_gl000199_random	34571	34720	150	107	30	217.46	33.06
chr9_gl000199_random	40972	41032	61	30	23	474.47	58.92
chr9_gl000199_random	44259	44327	69	34	42	792.86	74.53
chr9_gl000199_random	47325	47417	93	46	31	325.97	43.93
chr9_gl000199_random	51335	51440	106	35	36	431.27	67.33
chr9_gl000199_random	57114	57334	221	47	132	1602.87	97.11
chr9_gl000199_random	68442	68536	95	47	24	250.16	45.35
chr9_gl000199_random	68638	68723	86	43	61	988.06	115.27
chr9_gl000199_random	72928	73001	74	37	16	183.45	22.68
chr9_gl000199_random	73735	73805	71	35	22	375.76	56.36
chr9_gl000199_random	84634	84766	133	42	8	57.46	17.93
chr9_gl000199_random	91041	91149	109	68	9	74.98	20.41
chr9_gl000199_random	92729	92879	151	35	40	456.24	91.24
chr9_gl000199_random	93388	93480	93	46	10	87.01	23.46
chr9_gl000199_random	98930	98996	67	33	35	738.30	89.66
chr9_gl000199_random	109778	109898	121	87	8	60.78	15.37
chr9_gl000199_random	110448	110507	60	30	26	577.36	66.61
chr9_gl000199_random	111543	111611	69	34	15	237.40	38.43
chr9_gl000199_random	113975	114102	128	101	12	100.94	25.62
chr9_gl000199_random	136907	136996	90	45	17	194.50	43.55
chr9_gl000199_random	138084	138139	56	28	18	391.89	46.11
chr9_gl000199_random	155659	155806	148	47	35	390.56	82.13
chr9_gl000199_random	162375	162427	53	26	11	185.74	18.40
chr9_gl000199_random	164503	164606	104	30	10	56.27	10.93
chr9_gl000199_random	165756	165817	62	31	28	492.99	38.35
chr9_gl000199_random	168209	168342	134	42	47	510.54	42.45
chrM	1	1067	1067	235	1481	1709.70	3.02
chrM	1238	4152	2915	2536	3894	1099.39	2.08
chrM	5273	5546	274	136	386	80.14	1.70
chrM	6219	6737	519	48	664	50.72	1.70
chrUn_gl000212	24203	24286	84	42	8	79.42	20.49
chrUn_gl000212	40614	40667	54	27	10	194.50	25.62
chrUn_gl000212	40768	40894	127	86	25	268.97	53.80
chrUn_gl000214	23552	23751	200	119	12	61.39	10.93
chrUn_gl000214	30369	30539	171	103	13	75.77	10.56
chrUn_gl000214	64375	64464	90	45	19	187.17	32.31
chrUn_gl000214	103511	103631	121	51	8	60.78	15.37
chrUn_gl000214	108573	108801	229	96	14	74.29	13.74
chrUn_gl000214	109085	109228	144	108	10	58.11	10.56
chrUn_gl000214	113154	113291	138	67	9	50.19	8.50
chrUn_gl000214	132694	132777	84	42	8	79.42	20.49
chrUn_gl000216	1266	1504	239	100	40	209.78	27.44
chrUn_gl000216	1801	1959	159	46	33	194.06	25.41
chrUn_gl000216	4965	5165	201	96	21	55.26	9.63
chrUn_gl000216	6012	6110	99	47	15	59.37	7.94
chrUn_gl000216	10418	10628	211	165	22	77.41	9.49
chrUn_gl000216	15120	15231	112	47	28	222.05	28.70
chrUn_gl000216	22078	22256	179	90	22	119.20	18.96
chrUn_gl000216	22534	22671	138	43	37	304.98	40.15
chrUn_gl000216	75634	75894	261	35	24	120.02	14.97
chrUn_gl000216	132169	132263	95	47	23	256.95	53.34
chrUn_gl000216	136767	136851	85	42	21	204.04	25.36
chrUn_gl000216	138056	138252	197	102	15	65.89	8.87
chrUn_gl000216	141773	141900	128	91	17	106.21	19.21
chrUn_gl000216	152152	152231	80	40	25	236.52	21.71
chrUn_gl000216	154369	154444	76	38	19	177.03	17.55
chrUn_gl000216	156282	156434	153	109	23	125.41	11.13
chrUn_gl000216	156566	156711	146	89	17	79.12	11.90
chrUn_gl000216	156744	156932	189	82	16	56.72	11.95
chrUn_gl000216	163484	163582	99	64	28	245.50	30.96
chrUn_gl000216	167460	167703	244	43	34	177.16	16.01
chrUn_gl000216	170349	170433	85	42	8	51.07	9.89
chrUn_gl000216	171283	171488	206	98	18	86.84	16.79
chrUn_gl000218	473	611	139	94	9	65.52	12.81
chrUn_gl000218	53716	53886	171	39	14	82.66	11.90
chrUn_gl000218	62098	62300	203	110	20	114.14	13.21
chrUn_gl000218	65706	65833	128	86	8	53.04	15.20
chrUn_gl000218	104313	104486	174	92	13	95.15	20.49
chrUn_gl000219	56781	57070	290	35	17	84.76	11.89
chrUn_gl000219	79473	79677	205	123	16	115.98	17.93
chrUn_gl000219	100179	100297	119	78	8	61.37	15.37
chrUn_gl000219	105785	105921	137	93	8	56.42	15.37
chrUn_gl000219	116159	116286	128	81	9	68.76	17.93
chrUn_gl000219	116898	116989	92	46	8	68.31	20.49
chrUn_gl000219	124530	124711	182	90	10	64.01	17.93
chrUn_gl000219	132797	132935	139	103	11	85.92	20.49
chrUn_gl000220	43469	43640	172	124	12	55.08	8.22
chrUn_gl000220	101701	101795	95	47	49	490.58	43.29
chrUn_gl000220	102134	102220	87	43	22	183.57	21.69
chrUn_gl000220	104222	104321	100	46	32	316.69	39.19
chrUn_gl000220	130295	130794	500	244	455	61.29	2.04
chrUn_gl000222	65937	66026	90	45	13	140.47	33.30
chrUn_gl000224	634	694	61	30	11	79.95	6.84
chrUn_gl000224	1426	1564	139	47	43	273.67	25.51
chrUn_gl000224	2247	2364	118	69	33	193.42	14.66
chrUn_gl000224	3300	3466	167	36	25	77.21	10.15
chrUn_gl000224	3481	3571	91	45	20	99.88	10.68
chrUn_gl000224	3738	3958	221	147	72	416.33	17.10
chrUn_gl000224	4306	4500	195	47	91	650.61	34.73
chrUn_gl000224	4970	5039	70	35	12	60.34	6.09
chrUn_gl000224	6930	7025	96	49	20	96.89	10.80
chrUn_gl000224	8204	8287	84	42	22	149.77	13.99
chrUn_gl000224	9696	9809	114	68	17	136.23	22.86
chrUn_gl000224	11455	11509	55	27	8	111.03	12.66
chrUn_gl000224	13486	13553	68	34	13	171.26	24.79
chrUn_gl000224	14892	14976	85	42	9	84.54	19.96
chrUn_gl000224	17059	17132	74	37	31	524.75	65.22
chrUn_gl000225	14	142	129	28	13	73.35	12.68
chrUn_gl000225	689	936	248	161	26	122.49	15.70
chrUn_gl000225	1148	1262	115	74	22	155.61	22.68
chrUn_gl000225	2735	2910	176	73	18	70.67	11.29
chrUn_gl000225	8677	8786	110	67	14	56.84	10.16
chrUn_gl000225	10876	11120	245	131	21	52.45	9.85
chrUn_gl000225	17369	17526	158	89	16	50.28	8.90
chrUn_gl000225	17899	18065	167	129	22	76.93	11.82
chrUn_gl000225	29832	29989	158	84	28	95.20	12.17
chrUn_gl000225	31807	32082	276	140	35	70.83	9.24
chrUn_gl000225	36212	36344	133	41	23	74.34	9.74
chrUn_gl000225	42870	43045	176	114	26	88.06	12.17
chrUn_gl000225	50827	51013	187	76	67	382.11	22.25
chrUn_gl000225	51926	52455	530	65	58	96.17	7.07
chrUn_gl000225	58094	58342	249	90	35	89.03	7.52
chrUn_gl000225	64959	65167	209	120	34	81.33	9.26
chrUn_gl000225	65504	65771	268	152	33	53.72	7.43
chrUn_gl000225	67224	67401	178	141	37	121.93	8.44
chrUn_gl000225	67520	67604	85	42	36	241.71	14.64
chrUn_gl000225	73607	74095	489	378	66	183.25	17.89
chrUn_gl000225	80454	80778	325	114	49	165.17	17.49
chrUn_gl000225	85543	85717	175	128	42	241.49	23.97
chrUn_gl000225	90901	91040	140	75	28	143.12	13.87
chrUn_gl000225	92190	92431	242	131	28	84.61	9.63
chrUn_gl000225	92640	92951	312	239	28	67.55	9.72
chrUn_gl000225	102374	102469	96	54	10	73.29	15.43
chrUn_gl000225	104053	104272	220	85	20	101.31	18.92
chrUn_gl000225	106475	106582	108	41	10	55.96	8.76
chrUn_gl000225	107462	107556	95	47	9	52.45	11.55
chrUn_gl000225	108228	108407	180	69	18	95.40	16.58
chrUn_gl000225	108605	108728	124	94	19	132.54	15.31
chrUn_gl000225	111798	111965	168	130	16	67.39	10.79
chrUn_gl000225	113973	114035	63	31	9	87.92	9.62
chrUn_gl000225	115520	115590	71	35	18	181.18	17.33
chrUn_gl000225	116738	116889	152	32	23	128.94	21.08
chrUn_gl000225	119163	119317	155	78	16	75.25	12.37
chrUn_gl000225	120126	120323	198	110	14	51.94	10.04
chrUn_gl000225	123434	123608	175	97	12	54.28	10.96
chrUn_gl000225	130495	130569	75	37	18	157.79	15.18
chrUn_gl000225	131563	131620	58	29	8	63.79	6.40
chrUn_gl000225	131722	131802	81	40	14	84.71	10.62
chrUn_gl000225	133695	133848	154	44	49	353.08	34.01
chrUn_gl000225	134978	135169	192	46	24	101.92	13.11
chrUn_gl000225	135477	135628	152	38	19	85.29	12.55
chrUn_gl000225	136601	136746	146	31	17	77.40	14.26
chrUn_gl000225	136943	137042	100	52	14	81.62	11.72
chrUn_gl000225	138320	138391	72	36	8	51.81	8.20
chrUn_gl000225	178017	178162	146	101	9	63.61	15.37
chrUn_gl000225	193023	193159	137	44	13	101.65	15.87
chrUn_gl000225	196967	197046	80	40	23	327.63	51.58
chrUn_gl000226	132	293	162	48	106	1143.61	84.03
chrUn_gl000226	880	970	91	45	17	109.65	14.40
chrUn_gl000226	2828	2883	56	28	13	144.79	10.61
chrUn_gl000226	3266	3348	83	41	32	309.66	26.12
chrUn_gl000226	4717	4812	96	48	51	500.49	40.82
chrUn_gl000226	5604	5699	96	48	20	172.71	27.31
chrUn_gl000228	116706	116791	86	43	18	188.62	31.13
chrUn_gl000228	117065	117195	131	41	9	52.75	12.11
chrUn_gl000228	117222	117373	152	37	15	99.92	24.21
chrUn_gl000228	117921	118059	139	91	9	50.54	10.38
chrUn_gl000228	119167	119258	92	46	8	54.41	13.84
chrUn_gl000229	14398	14596	199	101	16	53.56	10.07
chrUn_gl000231	8510	8620	111	55	9	50.23	9.59
chrUn_gl000232	26	575	550	104	43	208.93	13.38
chrUn_gl000232	10324	10488	165	68	14	65.02	9.55
chrUn_gl000234	9371	9549	179	75	14	54.10	7.36
chrUn_gl000234	39010	39378	369	234	31	94.87	6.35
chrUn_gl000235	15	166	152	47	10	52.86	14.69
chrUn_gl000235	589	699	111	30	12	82.26	17.01
chrUn_gl000235	1063	1206	144	85	12	64.75	9.85
chrUn_gl000235	1654	1887	234	107	14	51.89	10.53
chrUn_gl000235	2003	2328	326	117	23	88.46	10.33
chrUn_gl000235	33091	33228	138	97	8	56.17	12.81
chrUn_gl000235	34058	34186	129	82	8	58.53	15.37
chrUn_gl000237	543	806	264	138	22	64.70	7.53
chrUn_gl000237	1065	1296	232	93	19	55.75	5.78
chrUn_gl000237	1762	2118	357	111	29	70.65	6.91
chrUn_gl000237	2196	2579	384	221	41	126.69	8.19
chrUn_gl000237	6141	6351	211	143	18	52.16	6.98
chrUn_gl000237	12047	12246	200	78	20	65.78	6.83
chrUn_gl000241	4879	5070	192	106	12	56.30	10.99
chrUn_gl000241	11593	11752	160	113	11	58.65	9.80
chrUn_gl000241	40210	40360	151	64	10	50.64	9.21
chrUn_gl000243	1247	1427	181	110	11	73.49	17.93
chrX	2754598	2754721	124	78	8	54.14	13.03
chrX	2866682	2866854	173	59	13	67.63	12.18
chrX	3160919	3161070	152	104	9	56.52	11.09
chrX	3263711	3263874	164	45	13	72.79	11.16
chrX	3308506	3308614	109	63	8	60.96	16.23
chrX	3894217	3894370	154	78	10	51.07	11.66
chrX	4040120	4040264	145	97	8	54.45	10.25
chrX	4175283	4175440	158	42	10	54.67	8.87
chrX	4590792	4590933	142	43	9	64.69	15.37
chrX	5174697	5174837	141	42	8	52.78	11.87
chrX	5256274	5256447	174	81	10	65.91	15.37
chrX	7395563	7395705	143	98	8	54.93	10.25
chrX	7550079	7550212	134	70	9	51.28	10.20
chrX	8956761	8956897	137	47	8	52.97	11.60
chrX	9001024	9001161	138	95	10	66.95	12.49
chrX	9373760	9373951	192	41	17	102.27	15.31
chrX	9375266	9375350	85	42	8	68.40	15.55
chrX	9382223	9382358	136	40	9	66.38	12.81
chrX	9639377	9639573	197	60	12	59.64	10.38
chrX	9805758	9805956	199	106	14	59.93	6.54
chrX	11789133	11789305	173	97	10	61.03	18.14
chrX	12807138	12807297	160	88	9	51.84	10.31
chrX	12993629	12993756	128	43	9	55.25	9.03
chrX	13027991	13028143	153	42	9	57.54	11.47
chrX	13080175	13080339	165	65	9	53.02	13.17
chrX	13105039	13105156	118	82	8	54.06	14.43
chrX	13707271	13707384	114	46	8	60.60	14.41
chrX	14048024	14048164	141	88	8	51.99	11.60
chrX	14467745	14467878	134	46	8	53.74	11.60
chrX	15120156	15120298	143	43	9	64.42	12.81
chrX	15353264	15353471	208	102	13	75.97	15.04
chrX	15906482	15906623	142	46	8	55.18	12.81
chrX	16479160	16479305	146	47	9	55.27	14.43
chrX	16737856	16737995	140	43	9	60.08	11.21
chrX	16876296	16876434	139	92	8	53.67	9.60
chrX	17476353	17476487	135	68	8	50.14	12.62
chrX	18812610	18812767	158	117	12	86.09	18.98
chrX	19150643	19150756	114	76	8	57.81	15.53
chrX	19179061	19179161	101	54	8	58.79	14.14
chrX	19246016	19246155	140	44	9	63.18	17.01
chrX	20291639	20291745	107	64	8	54.88	17.93
chrX	23398132	23398266	135	46	8	54.28	11.87
chrX	23885716	23885848	133	47	8	51.73	13.03
chrX	24712105	24712282	178	110	10	58.04	13.03
chrX	25012155	25012318	164	90	10	51.79	12.00
chrX	25077790	25077941	152	61	9	62.05	10.25
chrX	25540387	25540491	105	61	8	65.83	17.93
chrX	26089678	26089807	130	85	8	58.26	15.37
chrX	33987380	33987511	132	97	8	57.72	12.81
chrX	52880823	52880964	142	85	11	84.90	20.49
chrX	53172320	53172510	191	98	10	61.99	17.93
chrX	53710809	53711017	209	163	15	91.11	10.31
chrX	57935694	57935856	163	91	9	59.35	15.37
chrX	58536597	58536731	135	33	9	66.67	15.37
chrX	58560402	58560542	141	30	12	53.28	7.56
chrX	58561324	58561459	136	94	55	534.85	59.57
chrX	61683416	61683546	131	88	8	57.99	12.81
chrX	61683578	61683676	99	56	8	67.95	17.93
chrX	61687400	61687462	63	31	28	495.01	42.02
chrX	61689657	61689738	82	41	13	116.82	18.95
chrX	61691775	61691870	96	48	42	447.12	51.33
chrX	61695856	61695935	80	40	15	165.63	26.62
chrX	61696555	61696639	85	42	9	73.66	15.57
chrX	61707933	61708003	71	35	9	115.06	23.06
chrX	61709824	61709879	56	28	15	312.67	38.43
chrX	61712640	61712691	52	26	9	166.99	23.06
chrX	61717757	61717894	138	90	97	1121.59	92.30
chrX	61719775	61719831	57	28	19	269.59	17.79
chrX	61720597	61720693	97	44	24	175.69	20.95
chrX	61723412	61723525	114	43	11	52.08	7.00
chrX	61726467	61726632	166	128	35	220.54	28.03
chrX	61729267	61729324	58	29	14	142.49	10.03
chrX	61730159	61730271	113	43	16	72.52	10.06
chrX	61730839	61730903	65	32	8	51.78	5.81
chrX	61731014	61731121	108	62	15	67.80	10.06
chrX	61733184	61733379	196	73	19	72.21	10.74
chrX	61734022	61734213	192	104	17	67.66	13.07
chrX	61745595	61745802	208	86	10	50.87	17.01
chrX	61751654	61751842	189	71	11	53.52	13.72
chrX	61782144	61782251	108	68	9	75.52	20.49
chrX	61799927	61799996	70	35	9	115.06	23.06
chrX	61815134	61815269	136	38	15	132.06	35.87
chrX	61839214	61839360	147	103	42	412.25	60.30
chrX	61845965	61846112	148	105	16	118.05	19.07
chrX	63534105	63534247	143	37	8	54.93	10.25
chrX	63952968	63953087	120	80	8	57.18	13.76
chrX	67586915	67587031	117	43	8	61.98	10.25
chrX	67779080	67779228	149	46	9	52.30	9.72
chrX	67808543	67808692	150	107	9	56.21	10.86
chrX	68732757	68732926	170	74	13	58.60	10.02
chrX	69436610	69436726	117	72	8	61.98	15.37
chrX	71321371	71321575	205	120	12	54.35	9.64
chrX	73026144	73026282	139	91	8	55.92	15.37
chrX	75770283	75770402	120	59	9	71.31	15.37
chrX	76749474	76749614	141	85	8	55.42	12.81
chrX	78719994	78720138	145	68	9	63.87	12.81
chrX	79462918	79463043	126	41	8	59.36	17.93
chrX	81046510	81046684	175	71	10	65.66	12.81
chrX	90250356	90250494	139	100	8	55.92	17.93
chrX	92436513	92436658	146	103	10	68.17	11.34
chrX	115004847	115004937	91	45	20	237.40	51.24
chrX	115005061	115005141	81	40	17	222.90	43.55
chrX	122866645	122866770	126	55	8	59.36	15.37
chrX	128674344	128674484	141	58	8	55.42	12.81
chrX	129433444	129433580	137	76	8	56.42	10.25
chrX	133055938	133056077	140	53	9	65.24	12.81
chrX	133786940	133787074	135	31	9	66.01	15.12
chrX	134048473	134048600	128	49	8	53.04	13.03
chrX	134937315	134937410	96	50	10	90.94	23.06
chrX	135333497	135333614	118	71	8	61.67	12.81
chrX	149115365	149115492	128	46	8	58.80	10.25
chrX	152875739	152875862	124	47	9	54.49	10.29
chrY	9919449	9919523	75	37	13	166.99	33.30
chrY	9930029	9930154	126	78	10	79.82	23.06
chrY	9939131	9939226	96	39	10	87.01	21.11
chrY	9941081	9941215	135	68	9	56.74	9.91
chrY	9943980	9944118	139	44	8	51.33	11.21
chrY	9944556	9944647	92	46	12	115.06	30.74
chrY	10042936	10043146	211	102	14	94.16	20.49
chrY	10043659	10043867	209	110	15	104.57	15.37
chrY	13137783	13137867	85	42	22	297.27	56.36
chrY	13263466	13263567	102	54	9	77.81	20.49
chrY	13451214	13451510	297	163	35	97.68	7.87
chrY	13452571	13452626	56	28	8	57.00	4.87
chrY	13453217	13453523	307	241	30	62.12	8.53
chrY	13453598	13453712	115	28	15	51.13	5.65
chrY	13454526	13454599	74	37	15	88.29	8.43
chrY	13458359	13458502	144	101	39	227.08	19.61
chrY	13458617	13458766	150	102	33	175.30	15.55
chrY	13460945	13461034	90	45	33	254.33	21.65
chrY	13461876	13462144	269	35	28	72.61	8.14
chrY	13465895	13466071	177	44	26	89.78	12.47
chrY	13468236	13468452	217	82	20	51.95	7.36
chrY	13469274	13469463	190	142	23	82.91	12.67
chrY	13469937	13470092	156	108	26	122.61	12.71
chrY	13470170	13470234	65	32	10	72.79	7.11
chrY	13470390	13470621	232	109	24	72.04	11.84
chrY	13476466	13476704	239	132	26	95.31	17.89
chrY	13478260	13478477	218	46	32	145.04	12.61
chrY	13480252	13480390	139	95	23	118.35	15.58
chrY	13481651	13481723	73	36	11	67.69	8.19
chrY	13485542	13485787	246	46	41	178.13	18.37
chrY	13488764	13488926	163	124	21	99.76	16.86
chrY	13489078	13489283	206	47	40	243.20	24.71
chrY	13489382	13489538	157	84	15	60.35	8.24
chrY	13489819	13490064	246	119	18	54.51	11.29
chrY	13648099	13648192	94	47	8	68.31	20.49
chrY	13650538	13650652	115	45	9	73.01	17.93
chrY	13651328	13651400	73	36	20	312.67	51.24
chrY	13652115	13652195	81	40	10	115.06	25.62
chrY	13658793	13658854	62	31	11	180.63	28.18
chrY	13680934	13681008	75	37	26	424.55	66.61
chrY	13704309	13704389	81	40	24	359.77	61.48
chrY	13801061	13801195	135	38	24	248.50	56.36
chrY	13808672	13808792	121	30	10	81.59	23.06
chrY	13810818	13810926	109	36	8	64.50	17.93
chrY	13813109	13813184	76	38	18	266.98	46.11
chrY	13821164	13821236	73	36	10	127.62	25.62
chrY	13833286	13833369	84	42	12	140.47	30.74
chrY	13838439	13838515	77	38	8	90.94	20.49
chrY	13842632	13842832	201	89	40	382.88	37.48
chrY	13843951	13844090	140	46	8	52.23	11.60
chrY	13846457	13846515	59	29	19	375.36	43.08
chrY	13851947	13852097	151	50	17	148.56	33.30
chrY	13853099	13853156	58	29	8	127.62	20.49
chrY	13859850	13859974	125	89	12	102.19	20.49
chrY	13866949	13867028	80	40	20	261.37	42.08
chrY	13868370	13868464	95	47	13	118.73	28.53
chrY	13869409	13869488	80	40	12	130.91	26.33
chrY	13869748	13869859	112	82	10	81.62	21.36
chrY	28785694	28785792	99	39	11	102.33	25.62
chrY	28785932	28786055	124	30	9	70.01	20.49
chrY	58988298	58988695	398	319	39	102.48	11.92
chrY	59006563	59006711	149	98	12	73.99	15.83
