# Supplementary material for: Purification and Identification of miRNA Target Sites in Genome Using DNA Affinity Precipitation
Source: Front Genet. 2019 Sep 12;10:778. doi: 10.3389/fgene.2019.00778 (PMC6751328; doi:10.3389/fgene.2019.00778)
Supplement: Supplementary Table 2 — The peak information of HM-7-DNA-NC. [file Table_2.xls]

# This file is generated by MACS version 1.4.2 20120305
# ARGUMENTS LIST:
# name = HM-7-DNA-NC
# format = AUTO
# ChIP-seq file = /ifswh1/BC_COM_P7/F15FTSCCKF2564/HUMfstC/result/Align/HM-7-DNA-NC/HM-7-DNA-NC.bed
# control file = None
# effective genome size = 2.70e+09
# band width = 364
# model fold = 10,30
# pvalue cutoff = 1.00e-05
# Large dataset will be scaled towards smaller dataset.
# Range for calculating regional lambda is: 10000 bps

# tag size is determined as 49 bps
# total tags in treatment: 18165030
# tags after filtering in treatment: 16336673
# maximum duplicate tags at the same position in treatment = 1
# Redundant rate in treatment: 0.10
# d = 49
chr	start	end	length	summit	tags	-10*log10(pvalue)	fold_enrichment
chr1	566723	566790	68	34	42	697.10	48.15
chr1	566868	566932	65	32	34	560.84	38.98
chr1	569879	569973	95	47	96	1347.96	110.69
chr1	2583801	2583941	141	38	12	66.44	9.99
chr1	2615517	2615639	123	43	7	59.18	16.86
chr1	2622066	2622234	169	43	10	71.46	22.68
chr1	2627429	2627568	140	93	9	57.25	14.58
chr1	2629117	2629294	178	114	12	83.08	17.64
chr1	2689104	2689175	72	36	7	90.63	23.61
chr1	4363280	4363377	98	58	7	66.49	20.24
chr1	16536735	16536850	116	45	7	61.05	16.86
chr1	16899933	16900022	90	45	7	66.49	23.61
chr1	16919420	16919564	145	65	12	82.79	16.33
chr1	17851460	17851597	138	75	7	52.80	15.46
chr1	22699373	22699470	98	66	7	55.23	14.24
chr1	30587188	30587318	131	86	7	52.14	14.37
chr1	31575823	31575934	112	75	7	59.88	18.84
chr1	33102827	33102964	138	70	7	55.53	13.49
chr1	33895688	33895826	139	93	8	62.54	15.46
chr1	48941664	48941784	121	84	7	59.70	13.49
chr1	50910628	50910754	127	39	7	57.90	13.38
chr1	55139259	55139355	97	51	7	57.92	15.50
chr1	60063487	60063625	139	45	8	58.97	16.77
chr1	61056327	61056468	142	55	8	64.87	16.86
chr1	61901597	61901740	144	104	8	52.86	12.15
chr1	62837957	62838076	120	73	7	51.55	15.50
chr1	62904127	62904237	111	65	7	51.67	20.24
chr1	63704975	63705101	127	86	7	58.16	16.86
chr1	63890931	63891071	141	98	7	54.85	13.49
chr1	68601900	68602048	149	45	9	55.27	10.52
chr1	73240794	73240929	136	76	7	55.99	16.86
chr1	77463474	77463614	141	81	7	54.85	13.49
chr1	78590345	78590462	118	58	7	58.22	15.70
chr1	78708115	78708245	131	89	7	54.43	12.37
chr1	79861463	79861569	107	59	7	52.69	20.24
chr1	85852351	85852503	153	102	8	54.22	16.11
chr1	90285310	90285455	146	44	8	51.18	9.38
chr1	94281499	94281611	113	66	7	54.23	15.90
chr1	97557721	97557864	144	43	7	54.19	16.86
chr1	112739587	112739711	125	96	7	58.67	20.24
chr1	121351880	121352023	144	83	22	98.38	9.82
chr1	121353177	121353251	75	37	11	52.04	6.08
chr1	121354231	121354489	259	103	54	223.16	18.46
chr1	121355698	121355804	107	68	58	436.32	24.04
chr1	121356049	121356175	127	55	27	118.18	12.72
chr1	121356875	121357013	139	100	22	78.94	9.57
chr1	121357918	121358134	217	108	50	243.52	24.86
chr1	121358468	121358540	73	36	12	70.07	7.18
chr1	121370282	121370416	135	27	7	56.22	20.24
chr1	121386214	121386344	131	87	26	310.94	80.95
chr1	121475018	121475094	77	38	10	93.52	17.01
chr1	121478607	121478757	151	56	70	628.19	49.37
chr1	121484051	121485432	1382	754	1510	3100.00	11.80
chr1	142535647	142536192	546	294	54	92.46	6.87
chr1	142537106	142538280	1175	699	108	125.81	5.31
chr1	142538306	142538921	616	523	70	120.19	7.05
chr1	142542100	142542171	72	36	15	106.05	9.60
chr1	142611462	142611615	154	112	11	62.92	12.11
chr1	142654769	142654877	109	61	8	58.63	15.20
chr1	142696245	142696329	85	42	7	78.34	23.61
chr1	143283307	143283370	64	32	7	103.33	23.61
chr1	144852798	144852982	185	91	10	50.11	9.28
chr1	145194839	145194959	121	47	7	59.70	16.86
chr1	145323626	145323725	100	54	11	115.41	33.73
chr1	145593003	145593138	136	88	8	52.84	11.47
chr1	148851417	148851537	121	38	7	51.69	13.08
chr1	148908563	148908688	126	79	8	61.02	13.43
chr1	148915028	148915141	114	70	7	57.42	17.75
chr1	149033959	149034218	260	44	15	52.02	7.80
chr1	149035248	149035427	180	135	22	133.79	22.53
chr1	149092990	149093128	139	97	8	65.35	20.07
chr1	153045970	153046111	142	41	8	64.58	13.38
chr1	155615705	155615851	147	41	9	54.26	10.10
chr1	160249028	160249133	106	34	7	52.05	13.91
chr1	161414699	161414782	84	42	9	103.33	30.36
chr1	162122403	162122543	141	97	8	52.78	11.87
chr1	164286243	164286367	125	47	7	58.67	16.86
chr1	165837047	165837174	128	83	8	68.60	16.86
chr1	166551111	166551260	150	98	9	64.39	10.74
chr1	175090760	175090886	127	43	8	61.21	13.61
chr1	180284672	180284794	123	47	7	53.68	14.17
chr1	180986048	180986172	125	40	7	53.17	14.17
chr1	183017143	183017300	158	79	8	56.46	14.79
chr1	197757760	197757899	140	93	7	55.08	16.86
chr1	201744117	201744266	150	71	8	55.37	13.61
chr1	202752629	202752751	123	75	7	56.90	18.84
chr1	204823237	204823358	122	42	7	57.65	15.94
chr1	207140675	207140819	145	110	8	59.47	14.79
chr1	208530205	208530339	135	66	7	53.02	12.18
chr1	211089734	211089902	169	73	8	52.18	16.77
chr1	211942936	211943051	116	39	8	66.39	20.12
chr1	217478676	217478812	137	87	7	54.49	12.96
chr1	218360883	218361018	136	90	7	55.99	20.24
chr1	224202524	224202594	71	35	9	111.61	21.61
chr1	224204127	224204252	126	45	9	65.47	13.91
chr1	228756742	228756852	111	68	8	73.77	23.61
chr1	228771311	228771399	89	44	10	116.41	33.73
chr1	236260570	236260702	133	30	11	75.42	13.74
chr1	236353793	236353907	115	68	7	61.33	16.86
chr1	237052237	237052384	148	104	9	57.96	15.70
chr1	240773759	240773883	125	86	7	53.61	11.50
chr10	4704068	4704204	137	73	7	55.76	16.86
chr10	14086206	14086340	135	40	7	50.35	13.98
chr10	14134837	14134991	155	42	9	57.91	9.38
chr10	22462812	22462956	145	99	7	53.97	13.49
chr10	26155789	26155914	126	45	7	58.41	13.49
chr10	33456184	33456306	123	40	9	50.09	9.07
chr10	38778036	38778156	121	76	21	183.17	33.14
chr10	38808761	38808993	233	117	11	50.73	17.83
chr10	38815703	38816083	381	117	40	95.67	7.31
chr10	38816184	38816818	635	260	62	129.30	7.40
chr10	38816905	38817999	1095	433	126	317.79	8.79
chr10	38818158	38818659	502	377	46	99.31	7.87
chr10	38872563	38872780	218	108	17	85.25	22.51
chr10	38875457	38875595	139	98	10	51.05	12.84
chr10	38881950	38882068	119	29	16	119.11	21.81
chr10	38883104	38883184	81	40	13	118.21	19.37
chr10	38886948	38887103	156	124	18	140.58	26.53
chr10	39076669	39076801	133	62	8	54.79	14.24
chr10	39078738	39078878	141	96	12	86.82	21.48
chr10	39079396	39079524	129	86	14	111.03	27.07
chr10	39088192	39088321	130	84	12	86.35	17.66
chr10	39094130	39094213	84	42	17	187.22	33.68
chr10	39101971	39102119	149	35	14	88.21	19.59
chr10	39111968	39112041	74	37	11	110.56	17.27
chr10	39124438	39124564	127	82	11	70.55	10.12
chr10	39125492	39125709	218	37	15	79.03	10.56
chr10	39138104	39138219	116	70	25	218.85	35.24
chr10	39139461	39139533	73	36	16	187.28	23.66
chr10	39149339	39149414	76	38	8	66.34	11.66
chr10	39151123	39151180	58	29	14	215.74	21.48
chr10	42354982	42356046	1065	46	131	149.85	5.41
chr10	42356069	42356848	780	615	128	170.76	5.25
chr10	42356900	42357156	257	181	42	58.98	7.80
chr10	42360723	42360784	62	31	16	52.77	3.44
chr10	42363289	42363658	370	98	52	63.14	7.66
chr10	42364668	42364880	213	105	47	127.26	14.00
chr10	42364996	42365239	244	196	54	145.10	11.10
chr10	42369158	42369498	341	71	48	107.59	7.05
chr10	42370234	42370417	184	63	26	72.10	9.79
chr10	42370504	42370813	310	50	43	124.29	15.74
chr10	42376207	42376585	379	124	49	53.24	6.59
chr10	42380135	42380709	575	136	120	50.51	8.56
chr10	42383942	42384870	929	785	345	362.02	9.32
chr10	42385000	42385347	348	188	236	666.96	10.60
chr10	42385357	42385597	241	197	87	107.10	7.73
chr10	42387009	42387507	499	297	179	158.02	7.48
chr10	42387560	42387951	392	213	150	140.68	6.18
chr10	42390648	42391351	704	336	207	152.08	5.65
chr10	42391405	42391545	141	102	64	105.65	5.48
chr10	42392628	42393031	404	102	119	74.03	10.23
chr10	42393570	42393639	70	35	37	120.64	4.62
chr10	42393768	42394534	767	720	186	51.66	9.98
chr10	42395528	42396319	792	634	207	81.30	8.30
chr10	42396344	42396838	495	114	162	144.84	8.58
chr10	42396841	42397051	211	36	61	52.02	6.31
chr10	42398140	42398248	109	66	37	61.67	5.11
chr10	42398347	42399116	770	296	163	82.81	7.63
chr10	42399187	42399524	338	287	100	146.03	10.41
chr10	42399930	42400750	821	424	188	208.98	8.52
chr10	42404364	42404441	78	39	17	75.55	6.63
chr10	42406686	42406885	200	78	34	174.49	25.71
chr10	42408194	42408385	192	104	51	364.26	42.07
chr10	42409123	42409265	143	108	16	71.82	10.79
chr10	42428626	42428840	215	123	12	61.02	13.61
chr10	42529197	42529664	468	224	148	682.12	32.33
chr10	42529727	42530054	328	292	58	138.36	10.47
chr10	42530121	42530348	228	110	42	110.03	13.13
chr10	42530505	42530790	286	129	42	75.37	5.73
chr10	42531049	42531113	65	32	12	52.30	4.33
chr10	42532313	42532612	300	255	65	184.71	16.68
chr10	42534703	42534788	86	43	47	379.69	20.85
chr10	42535467	42535535	69	34	27	261.09	14.97
chr10	42536283	42536369	87	43	18	108.04	11.81
chr10	42536686	42536769	84	42	12	62.28	8.08
chr10	42538192	42538267	76	38	10	63.43	9.32
chr10	42539016	42539254	239	39	33	168.83	10.79
chr10	42539359	42539446	88	44	12	74.33	11.77
chr10	42539710	42539796	87	43	19	164.09	21.66
chr10	42544613	42544693	81	40	11	143.58	37.10
chr10	42596695	42597048	354	231	70	173.67	10.48
chr10	42597126	42597274	149	38	27	67.29	8.32
chr10	42598102	42598603	502	52	118	337.18	13.61
chr10	42599262	42599431	170	47	28	57.98	7.01
chr10	42599469	42599894	426	341	90	223.00	11.61
chr10	42599931	42600404	474	108	171	717.87	20.18
chr10	42663621	42663829	209	104	19	78.96	12.62
chr10	44570550	44570668	119	79	7	51.03	12.60
chr10	44949852	44950031	180	92	9	50.59	13.46
chr10	47374519	47374661	143	38	7	54.41	16.86
chr10	48340640	48340804	165	121	11	56.25	9.57
chr10	48518955	48519112	158	77	11	60.65	10.12
chr10	48663434	48663584	151	78	9	64.64	16.33
chr10	48988392	48988536	145	105	7	53.97	13.49
chr10	49642386	49642472	87	43	7	52.11	15.04
chr10	52216793	52216940	148	100	9	55.53	12.62
chr10	53034545	53034663	119	77	7	50.28	12.29
chr10	54050456	54050602	147	44	8	52.98	12.44
chr10	54953190	54953315	126	37	7	53.36	14.37
chr10	56284150	56284304	155	89	9	60.65	10.08
chr10	57065039	57065165	127	46	7	50.59	15.90
chr10	57309526	57309635	110	66	8	58.69	10.97
chr10	57843463	57843639	177	118	11	59.84	11.13
chr10	58334379	58334531	153	51	10	69.63	12.29
chr10	58876663	58876774	112	67	8	52.23	12.99
chr10	59050288	59050434	147	52	10	63.85	14.43
chr10	60425843	60426001	159	107	11	64.24	16.55
chr10	61090526	61090680	155	112	10	51.76	11.34
chr10	61790459	61790609	151	115	10	53.13	8.16
chr10	63798798	63798966	169	64	11	51.65	8.81
chr10	67502689	67502901	213	111	13	65.70	12.64
chr10	68721926	68722070	145	98	10	61.17	13.35
chr10	69073306	69073422	117	47	8	51.68	11.44
chr10	69346840	69346993	154	110	9	56.03	13.31
chr10	69579776	69579969	194	124	13	62.55	9.28
chr10	69710702	69710890	189	111	10	53.08	12.24
chr10	71087484	71087692	209	130	13	52.22	8.11
chr10	73326987	73327098	112	66	11	63.55	11.48
chr10	74009771	74009900	130	47	10	51.55	9.46
chr10	74565327	74565505	179	80	10	53.30	9.72
chr10	75737210	75737396	187	90	12	56.82	9.28
chr10	76284670	76284790	121	74	8	56.50	11.34
chr10	78502872	78502993	122	75	7	56.20	15.23
chr10	82498815	82498972	158	92	9	54.65	10.97
chr10	83311889	83312031	143	46	7	54.41	16.86
chr10	85715583	85715773	191	120	10	51.08	11.77
chr10	86159227	86159345	119	73	7	60.24	20.24
chr10	88100710	88100861	152	47	8	51.42	17.21
chr10	90695026	90695102	77	38	10	106.85	21.94
chr10	90975199	90975341	143	45	7	51.69	15.46
chr10	91620791	91620926	136	47	7	51.42	14.58
chr10	92433682	92433798	117	45	7	54.39	16.55
chr10	94607742	94607876	135	47	8	55.93	14.93
chr10	96283852	96283998	147	95	8	53.83	10.20
chr10	97332490	97332610	121	57	8	50.53	11.44
chr10	97691811	97691955	145	96	7	50.33	12.00
chr10	100859713	100859814	102	54	9	82.46	20.12
chr10	101246949	101247143	195	101	11	53.64	12.42
chr10	102588551	102588645	95	47	7	50.21	14.14
chr10	113350426	113350566	141	99	7	54.85	13.49
chr10	123066402	123066529	128	87	7	57.91	13.49
chr10	125370021	125370143	123	78	7	57.39	15.94
chr10	134177871	134178019	149	67	16	134.07	26.72
chr10	134178233	134178416	184	55	12	79.57	21.87
chr10	134925291	134925409	119	43	7	56.06	14.79
chr11	1016791	1016922	132	56	8	58.46	13.08
chr11	1017250	1017423	174	92	9	58.65	16.11
chr11	1945584	1945732	149	76	8	63.16	20.24
chr11	4265528	4265627	100	66	7	59.36	16.55
chr11	4365480	4365607	128	81	7	57.91	13.49
chr11	4366755	4366899	145	45	7	53.97	16.86
chr11	6831689	6831807	119	88	8	59.50	17.01
chr11	10161711	10161982	272	35	14	54.78	8.10
chr11	11068637	11068821	185	84	9	54.38	12.76
chr11	20862220	20862350	131	76	7	55.40	15.94
chr11	20902915	20903014	100	43	7	59.36	13.79
chr11	28131719	28131876	158	121	8	50.09	14.75
chr11	38599967	38600104	138	44	7	50.97	14.58
chr11	40822875	40822987	113	44	7	61.89	20.24
chr11	47995466	47995616	151	42	9	56.36	13.17
chr11	48810205	48810327	123	97	10	71.87	18.74
chr11	48817852	48817982	131	98	9	63.08	18.14
chr11	48854777	48854907	131	44	11	73.10	18.39
chr11	48867706	48867841	136	107	15	127.85	33.61
chr11	48882536	48882759	224	118	11	59.29	20.87
chr11	48892855	48893119	265	159	17	78.00	14.69
chr11	48894758	48894858	101	40	11	80.08	16.46
chr11	48948998	48949140	143	40	8	55.67	18.32
chr11	48958044	48958097	54	27	7	108.00	15.70
chr11	50688961	50689163	203	111	11	67.45	22.68
chr11	50695518	50695663	146	41	8	54.50	12.92
chr11	50724701	50724847	147	38	14	94.33	19.69
chr11	50743041	50743137	97	50	7	57.13	15.12
chr11	51567241	51567393	153	45	17	93.21	18.98
chr11	51568400	51568475	76	38	12	92.02	11.77
chr11	51568876	51568988	113	80	25	174.07	21.43
chr11	51569589	51570026	438	214	32	81.02	11.59
chr11	51570077	51570197	121	33	24	153.65	19.78
chr11	51572129	51572184	56	28	18	223.65	12.93
chr11	51573134	51573198	65	32	28	350.94	20.41
chr11	51573806	51573864	59	29	9	61.93	6.02
chr11	51575667	51575732	66	33	31	388.42	21.30
chr11	51577710	51577769	60	30	9	56.23	5.40
chr11	51578654	51578819	166	133	37	186.67	13.93
chr11	51579505	51579725	221	124	39	166.09	22.47
chr11	51580875	51581144	270	97	44	188.47	22.75
chr11	51582014	51582150	137	45	23	115.01	11.09
chr11	51582958	51583010	53	26	12	143.02	9.60
chr11	51583416	51583520	105	52	24	157.29	17.01
chr11	51585747	51585822	76	38	8	66.04	11.58
chr11	51590550	51590609	60	30	8	110.76	15.26
chr11	51591261	51591372	112	45	11	86.83	21.04
chr11	51591549	51591726	178	47	23	188.19	42.08
chr11	51592024	51592110	87	43	14	140.61	29.46
chr11	51592711	51592807	97	50	14	128.33	25.25
chr11	51593123	51593234	112	70	13	108.76	21.04
chr11	55026401	55026473	73	36	8	96.74	23.32
chr11	60372568	60372753	186	76	9	64.89	20.24
chr11	60773386	60773529	144	40	7	51.47	15.46
chr11	61370228	61370353	126	86	8	52.15	12.49
chr11	61877372	61877516	145	99	8	52.22	12.00
chr11	62824897	62825019	123	78	7	55.48	18.01
chr11	63276659	63276850	192	92	10	56.72	13.61
chr11	64204319	64204515	197	94	9	51.56	12.60
chr11	65403256	65403402	147	53	8	50.18	11.47
chr11	74294134	74294272	139	46	8	56.65	15.70
chr11	74567539	74567652	114	72	7	55.63	16.77
chr11	77208532	77208654	123	44	7	50.39	10.20
chr11	77474996	77475132	137	98	7	51.64	14.79
chr11	82574986	82575130	145	36	7	53.97	13.49
chr11	84451054	84451177	124	40	7	52.57	13.79
chr11	85107995	85108103	109	61	7	58.84	17.75
chr11	88739099	88739244	146	44	8	51.18	9.38
chr11	89655544	89655722	179	80	9	66.39	16.86
chr11	93971688	93971882	195	103	10	68.42	24.37
chr11	94112873	94113009	137	46	8	51.45	11.09
chr11	95426116	95426279	164	108	11	52.02	10.06
chr11	96035252	96035368	117	80	8	50.43	11.03
chr11	97742916	97743083	168	95	10	57.47	12.12
chr11	99320414	99320574	161	113	9	56.03	13.91
chr11	99856237	99856337	101	47	7	51.84	13.17
chr11	99953147	99953267	121	76	8	57.28	13.91
chr11	101577707	101577846	140	93	10	61.86	11.23
chr11	101740495	101740721	227	97	15	60.80	10.67
chr11	121061928	121062072	145	53	7	53.21	13.17
chr11	126150392	126150559	168	94	8	58.91	16.86
chr11	126681257	126681388	132	84	7	54.67	15.70
chr12	92408	92527	120	41	7	56.26	15.01
chr12	10162873	10163058	186	88	9	55.62	15.90
chr12	10632234	10632359	126	43	7	58.41	16.86
chr12	13814452	13814583	132	47	7	50.62	11.03
chr12	14209456	14209600	145	46	8	53.88	12.60
chr12	16795134	16795260	127	47	8	52.59	12.76
chr12	17737482	17737628	147	37	9	64.16	18.32
chr12	21254887	21255061	175	96	9	51.64	11.21
chr12	23664509	23664653	145	43	8	50.64	11.47
chr12	24838650	24838741	92	46	7	51.79	14.88
chr12	27354760	27354864	105	43	7	58.24	16.77
chr12	28132996	28133164	169	100	9	62.40	11.50
chr12	32708796	32708909	114	68	7	54.78	13.61
chr12	34833613	34833718	106	61	10	74.49	17.17
chr12	34837620	34837735	116	39	16	117.81	22.34
chr12	34841527	34841604	78	39	9	75.14	12.93
chr12	34842045	34842199	155	85	13	59.09	12.68
chr12	34842729	34842926	198	108	16	72.17	16.28
chr12	34846414	34846537	124	35	11	50.63	10.52
chr12	34846899	34847062	164	38	38	289.65	41.26
chr12	37988352	37988433	82	41	7	70.98	19.31
chr12	37991826	37991955	130	100	10	74.12	20.87
chr12	38008592	38008733	142	43	14	89.60	24.57
chr12	38016299	38016479	181	114	25	200.49	42.36
chr12	38039611	38039729	119	45	8	53.77	14.43
chr12	38377665	38377824	160	116	9	52.21	8.33
chr12	39581138	39581284	147	111	8	61.09	12.56
chr12	40911920	40912080	161	89	11	65.75	13.48
chr12	41027318	41027476	159	123	9	56.94	11.73
chr12	41038593	41038709	117	42	7	54.39	13.79
chr12	42463644	42463775	132	37	7	51.91	14.37
chr12	43240329	43240457	129	46	7	50.51	10.74
chr12	44959185	44959333	149	104	8	53.37	12.76
chr12	46345818	46345936	119	73	7	51.03	15.12
chr12	47330729	47330876	148	34	9	60.12	14.24
chr12	49189425	49189619	195	82	12	54.18	9.14
chr12	50545137	50545271	135	43	8	54.28	11.87
chr12	50738538	50738740	203	116	11	52.29	10.74
chr12	51307149	51307276	128	45	8	50.25	10.00
chr12	51697212	51697315	104	52	8	51.50	10.12
chr12	56996352	56996487	136	64	8	54.02	11.87
chr12	58153033	58153187	155	79	9	56.62	11.34
chr12	59035218	59035350	133	91	7	50.39	11.03
chr12	61492261	61492395	135	42	7	56.22	16.86
chr12	63614792	63614884	93	46	7	66.49	23.61
chr12	66355750	66355879	130	84	7	51.09	13.79
chr12	85862128	85862265	138	90	7	54.76	16.46
chr12	89184848	89184971	124	32	7	52.15	10.88
chr12	89999330	89999467	138	55	7	55.53	13.49
chr12	92433946	92434071	126	30	7	51.65	10.88
chr12	92570210	92570344	135	93	7	50.77	11.34
chr12	94182024	94182159	136	92	9	67.20	15.70
chr12	96205699	96205832	134	47	7	55.18	16.20
chr12	100503352	100503444	93	46	7	58.33	18.32
chr12	100861317	100861471	155	109	9	50.13	7.63
chr12	101660872	101661013	142	94	8	56.36	13.25
chr12	102146189	102146316	128	47	7	51.16	13.61
chr12	107444126	107444268	143	102	7	54.41	20.24
chr12	112679857	112679993	137	91	7	50.32	14.17
chr12	116925726	116925848	123	67	7	51.99	13.43
chr12	122988724	122988873	150	46	8	55.83	13.79
chr12	123432702	123432841	140	47	9	57.25	12.49
chr12	123617502	123617649	148	110	8	51.92	9.72
chr12	127527263	127527422	160	50	8	60.34	13.38
chr12	128596698	128596879	182	95	9	60.08	14.58
chr12	132021606	132021741	136	43	7	52.32	15.01
chr12	132346432	132346552	121	35	7	50.52	10.08
chr13	24441384	24441524	141	36	7	54.85	13.49
chr13	33668447	33668584	138	95	7	52.33	15.23
chr13	35520160	35520303	144	37	7	54.19	13.49
chr13	36108862	36109007	146	109	8	63.88	20.24
chr13	44599827	44599965	139	99	8	58.03	13.61
chr13	45198273	45198388	116	46	7	61.05	20.24
chr13	97580875	97581020	146	43	8	63.88	16.86
chr13	101449141	101449296	156	73	9	56.37	15.87
chr14	19015447	19015583	137	34	11	59.56	14.27
chr14	19026457	19026631	175	130	13	77.35	18.55
chr14	19038398	19038459	62	31	13	153.09	14.82
chr14	21814952	21815090	139	63	8	59.46	17.01
chr14	24097113	24097234	122	47	7	53.50	16.77
chr14	29801165	29801333	169	79	8	58.70	16.86
chr14	31505544	31505643	100	57	7	61.60	17.75
chr14	53366743	53366886	144	99	7	53.42	13.17
chr14	56897305	56897448	144	47	8	50.50	11.34
chr14	57949597	57949730	134	38	8	54.13	11.73
chr14	58960733	58960842	110	47	7	50.36	15.94
chr14	59062177	59062330	154	45	9	57.72	11.60
chr14	59296978	59297085	108	33	7	57.35	13.98
chr14	59453161	59453298	138	36	8	53.12	11.73
chr14	65372055	65372214	160	112	8	50.08	12.44
chr14	71583512	71583642	131	86	8	56.98	12.44
chr14	77090613	77090714	102	55	7	52.90	13.76
chr14	77821877	77822023	147	42	8	61.09	12.56
chr14	79641865	79642000	136	43	7	55.99	16.86
chr14	80505414	80505569	156	64	8	61.53	13.49
chr14	80841162	80841318	157	98	8	57.19	12.00
chr14	84765800	84765944	145	47	8	53.03	17.21
chr14	85020624	85020778	155	46	8	53.77	13.43
chr14	85735837	85735968	132	47	7	51.04	13.98
chr14	89102619	89102741	123	41	7	52.40	13.61
chr14	91332501	91332622	122	53	7	59.18	16.73
chr14	91541443	91541554	112	44	7	56.63	17.01
chr14	91855316	91855489	174	45	9	52.68	13.76
chr14	91895982	91896148	167	84	9	64.54	15.01
chr14	92005916	92006058	143	37	8	52.29	11.87
chr14	92758257	92758418	162	121	10	58.16	9.91
chr14	93751601	93751738	138	75	7	51.41	11.83
chr14	95139036	95139168	133	45	7	52.11	14.58
chr14	96815433	96815563	131	46	7	52.14	11.50
chr14	98940770	98940883	114	40	7	53.55	13.08
chr14	100082162	100082272	111	48	8	54.14	9.72
chr14	100578113	100578242	130	89	8	51.79	12.76
chr14	100927184	100927335	152	106	9	56.11	10.97
chr14	101622656	101622798	143	66	7	52.16	12.56
chr14	101855273	101855401	129	85	7	50.10	10.60
chr14	102681549	102681673	125	80	8	52.43	10.41
chr14	102975087	102975219	133	94	8	54.39	11.73
chr14	105698709	105698792	84	42	8	90.63	26.98
chr14	106049048	106049238	191	96	13	104.82	20.07
chr14	106653585	106653727	143	45	7	50.76	12.00
chr14	106864431	106864570	140	42	7	51.88	15.23
chr14	107161581	107161812	232	138	21	96.19	20.53
chr15	20005312	20005425	114	75	7	50.15	14.07
chr15	20031010	20031078	69	34	9	129.84	30.36
chr15	20307616	20307774	159	92	10	81.68	26.98
chr15	20477104	20477302	199	41	13	54.93	6.80
chr15	20545655	20545891	237	104	20	73.30	11.00
chr15	20546144	20546529	386	217	30	91.37	6.80
chr15	20546642	20546999	358	249	23	55.41	5.57
chr15	20547228	20547546	319	46	24	69.49	7.42
chr15	20614469	20614645	177	103	11	61.07	15.26
chr15	22363465	22363597	133	39	7	55.42	12.96
chr15	38665474	38665576	103	36	7	64.88	20.24
chr15	41893040	41893176	137	99	7	52.56	12.18
chr15	45081901	45082069	169	89	9	55.51	16.81
chr15	48803316	48803424	109	62	7	58.84	14.79
chr15	58737019	58737127	109	69	7	55.37	10.60
chr15	65590169	65590277	109	74	7	63.05	16.86
chr15	75882831	75882950	120	44	7	59.97	16.86
chr15	82088005	82088143	139	47	8	65.64	20.24
chr15	85624371	85624504	134	41	8	57.93	15.70
chr15	91852602	91852733	132	37	9	69.40	16.11
chr15	94275061	94275252	192	104	11	70.57	15.31
chr15	94696120	94696262	143	97	7	52.16	12.56
chr15	101447237	101447368	132	88	7	51.04	16.77
chr15	101510614	101510739	126	34	7	54.26	14.79
chr16	1075342	1075510	169	46	9	61.32	13.98
chr16	2785465	2785582	118	73	7	59.73	16.46
chr16	3025796	3025955	160	74	8	51.35	12.92
chr16	3457502	3457622	121	64	7	56.94	15.46
chr16	6323825	6323917	93	46	7	66.49	23.61
chr16	10820574	10820690	117	46	7	54.82	13.98
chr16	11230066	11230187	122	78	7	53.93	17.01
chr16	11900111	11900225	115	77	7	51.34	12.29
chr16	14499504	14499643	140	46	7	54.82	20.07
chr16	15110237	15110376	140	37	8	50.34	10.97
chr16	19592308	19592428	121	77	7	51.69	15.70
chr16	20674925	20675068	144	97	7	54.19	16.86
chr16	23970029	23970226	198	99	9	50.92	14.93
chr16	26455715	26455833	119	64	7	59.46	16.46
chr16	26849160	26849290	131	43	7	57.18	20.24
chr16	30068553	30068681	129	48	8	65.20	15.46
chr16	33237886	33238126	241	117	22	133.81	24.84
chr16	33239023	33239133	111	43	11	79.18	14.20
chr16	33239329	33239400	72	36	10	106.69	17.75
chr16	33241008	33241272	265	67	28	181.89	19.52
chr16	33293808	33294376	569	222	77	615.69	29.15
chr16	33866332	33866481	150	59	9	52.41	7.85
chr16	33874021	33874106	86	43	16	171.26	30.52
chr16	33879569	33879792	224	107	15	69.46	18.41
chr16	33881648	33881796	149	113	16	97.02	20.97
chr16	33887602	33887814	213	89	28	182.75	27.31
chr16	33894849	33895045	197	162	19	88.12	13.53
chr16	33896577	33896737	161	47	29	191.40	27.93
chr16	33899847	33899967	121	30	16	90.47	15.38
chr16	33901658	33901738	81	40	10	81.76	13.52
chr16	33924622	33924734	113	66	7	55.48	16.55
chr16	33946457	33946536	80	40	7	64.34	16.05
chr16	33973634	33973871	238	114	52	204.09	13.26
chr16	33974325	33974403	79	39	14	63.85	6.75
chr16	33974626	33974763	138	60	23	78.06	6.74
chr16	33975048	33975129	82	41	14	58.23	6.85
chr16	33975183	33975629	447	53	67	180.15	12.26
chr16	33975802	33975956	155	40	20	53.79	7.87
chr16	34002135	34002192	58	29	20	379.46	37.45
chr16	34022709	34022780	72	36	10	143.58	33.73
chr16	34190562	34190637	76	38	8	53.68	8.59
chr16	34194311	34194485	175	86	16	77.89	8.50
chr16	34195112	34195203	92	46	9	51.07	11.13
chr16	35215957	35216026	70	35	11	156.72	29.54
chr16	35229065	35229120	56	28	10	154.64	18.06
chr16	35229219	35229291	73	36	22	316.71	40.09
chr16	35239608	35239714	107	79	20	221.65	49.64
chr16	35261680	35261783	104	69	7	58.11	16.55
chr16	46385803	46386060	258	210	129	254.14	6.28
chr16	46386117	46386405	289	215	207	589.62	6.24
chr16	46386473	46386858	386	48	330	1110.71	8.52
chr16	46387383	46387452	70	35	44	129.28	4.30
chr16	46388343	46388645	303	79	198	324.06	5.50
chr16	46388782	46389299	518	348	326	468.33	4.88
chr16	46390104	46390218	115	48	70	84.86	3.84
chr16	46390627	46390866	240	192	121	75.95	3.65
chr16	46391256	46391351	96	47	90	221.02	6.62
chr16	46391887	46392083	197	146	156	330.30	6.29
chr16	46392187	46392285	99	47	66	118.51	5.09
chr16	46392594	46392785	192	62	127	220.49	4.45
chr16	46392978	46393118	141	93	87	142.98	4.53
chr16	46393179	46393318	140	92	120	312.19	7.59
chr16	46393552	46393675	124	58	61	81.15	4.09
chr16	46394172	46394504	333	285	242	656.24	8.18
chr16	46394961	46395130	170	74	65	73.39	5.76
chr16	46395378	46395596	219	48	141	350.58	10.03
chr16	46395986	46396079	94	47	39	65.65	4.73
chr16	46396411	46396617	207	160	112	262.58	7.52
chr16	46396673	46396876	204	56	83	127.39	7.95
chr16	46400007	46400114	108	35	61	195.30	7.32
chr16	46401561	46401685	125	77	42	81.92	5.45
chr16	46401794	46401886	93	46	72	359.60	12.69
chr16	46402511	46402637	127	46	38	61.03	4.55
chr16	46402939	46403057	119	72	51	120.22	6.20
chr16	46403360	46403455	96	47	84	393.47	12.45
chr16	46403641	46403974	334	53	235	860.49	13.25
chr16	46404830	46405069	240	145	138	416.91	11.17
chr16	46405117	46405203	87	43	62	275.77	9.51
chr16	46405871	46405931	61	30	28	111.56	4.22
chr16	46406527	46406669	143	47	113	484.81	11.89
chr16	46406914	46407005	92	46	72	346.67	11.77
chr16	46407367	46407431	65	32	33	145.96	5.17
chr16	46407586	46407857	272	130	92	156.59	14.38
chr16	46408623	46408742	120	35	42	93.44	7.13
chr16	46409574	46409824	251	118	52	69.30	8.72
chr16	46410683	46410777	95	47	46	219.86	12.07
chr16	46411435	46411510	76	38	22	89.47	6.02
chr16	46411986	46412072	87	43	28	122.08	8.67
chr16	46412241	46412393	153	37	31	50.95	7.11
chr16	46413293	46413373	81	40	31	140.59	7.92
chr16	46415517	46415655	139	82	50	142.13	7.12
chr16	46416733	46417333	601	543	349	1615.90	17.87
chr16	46418300	46418426	127	84	30	66.35	6.90
chr16	46419428	46419573	146	92	45	127.72	8.94
chr16	46419682	46419909	228	180	82	252.48	9.56
chr16	46419999	46420105	107	60	46	176.55	10.45
chr16	46420168	46420372	205	171	44	71.69	8.58
chr16	46425375	46425604	230	126	91	172.86	7.91
chr16	46425686	46425842	157	114	64	134.40	5.06
chr16	46425894	46425976	83	41	30	65.88	4.46
chr16	46426186	46426395	210	134	104	274.72	10.51
chr16	46426925	46427155	231	141	85	140.10	5.02
chr16	46427313	46428164	852	389	557	1792.88	9.33
chr16	46428983	46429215	233	113	73	83.90	6.32
chr16	46429677	46429773	97	46	40	78.10	5.28
chr16	46429863	46430077	215	44	61	53.62	4.08
chr16	46431404	46431515	112	62	70	256.47	8.35
chr16	46432578	46432666	89	44	26	64.53	5.41
chr16	46432710	46432787	78	39	60	451.53	14.54
chr16	46435471	46435558	88	44	74	760.20	36.66
chr16	46452533	46452701	169	94	21	110.21	14.65
chr16	46499829	46500032	204	94	34	258.81	44.17
chr16	46500035	46500145	111	47	9	53.64	10.50
chr16	56709161	56709295	135	63	8	50.50	8.50
chr16	64406406	64406540	135	93	7	56.22	16.86
chr16	68480426	68480562	137	36	8	52.20	9.07
chr16	69290653	69290769	117	41	7	54.39	13.79
chr16	73141216	73141356	141	46	7	53.09	15.94
chr16	79488381	79488493	113	47	7	60.09	19.13
chr16	80126692	80126809	118	71	7	60.51	16.86
chr16	82810828	82810954	127	93	7	50.99	10.74
chr16	83324225	83324342	118	71	7	53.28	16.11
chr16	88173949	88174070	122	42	8	64.08	11.34
chr16	89233878	89234003	126	84	7	52.07	11.03
chr16	89753639	89753775	137	41	7	50.75	11.50
chr17	74166	74294	129	93	7	50.92	10.88
chr17	4250384	4250501	118	71	7	57.73	15.46
chr17	5096029	5096167	139	28	7	52.10	12.18
chr17	5712785	5712907	123	81	7	56.42	15.46
chr17	7253025	7253170	146	86	9	56.04	10.52
chr17	7349002	7349105	104	40	9	82.25	23.32
chr17	8726959	8727092	134	87	7	52.33	11.83
chr17	9132600	9132726	127	64	7	54.47	15.01
chr17	14219758	14219901	144	101	7	53.42	13.17
chr17	16336451	16336581	131	90	7	53.04	11.83
chr17	18125023	18125150	128	41	7	50.34	13.25
chr17	19455656	19455786	131	85	7	53.49	15.01
chr17	21332825	21333011	187	108	11	54.34	10.38
chr17	21903149	21903241	93	46	12	86.33	17.75
chr17	21904010	21904193	184	144	17	99.17	15.58
chr17	21904560	21904743	184	143	15	81.43	12.37
chr17	21904834	21904928	95	47	13	97.73	19.65
chr17	21906256	21906435	180	47	24	164.19	26.81
chr17	21906634	21906748	115	54	14	98.81	15.12
chr17	22020602	22020763	162	124	23	225.37	58.71
chr17	22206542	22206738	197	108	10	57.53	14.24
chr17	22244646	22244778	133	104	15	141.04	34.49
chr17	22249717	22249779	63	31	21	258.40	18.08
chr17	22251533	22251667	135	99	19	97.60	14.07
chr17	22252046	22252102	57	28	9	85.13	7.88
chr17	22252165	22252243	79	39	42	516.94	36.95
chr17	22252697	22252860	164	116	36	234.62	28.52
chr17	22253169	22253264	96	47	65	717.56	56.54
chr17	22258331	22258406	76	38	31	321.28	23.43
chr17	22258554	22258605	52	26	8	76.57	6.07
chr17	22259245	22259495	251	203	24	73.80	7.70
chr17	22260053	22260121	69	34	38	501.73	29.38
chr17	22261154	22261253	100	46	14	70.30	10.36
chr17	22261537	22261677	141	57	114	1247.85	71.51
chr17	25263749	25264021	273	127	37	129.18	13.04
chr17	25264372	25264663	292	234	27	62.80	7.73
chr17	25264763	25265249	487	357	41	74.86	6.30
chr17	25266117	25266607	491	299	56	146.11	9.30
chr17	25266747	25267118	372	268	36	81.67	13.81
chr17	25267751	25267927	177	56	24	79.63	7.00
chr17	25725301	25725431	131	40	7	50.03	10.74
chr17	36348764	36348844	81	40	7	51.08	10.99
chr17	36349877	36350244	368	95	33	159.91	12.67
chr17	36359962	36360098	137	61	10	50.80	8.39
chr17	36385362	36385464	103	54	9	50.60	7.70
chr17	39491291	39491415	125	39	7	54.97	15.01
chr17	41246396	41246530	135	90	8	58.13	10.60
chr17	41381636	41382034	399	213	35	216.19	16.33
chr17	41382055	41382341	287	45	26	169.80	24.74
chr17	41400270	41401238	969	627	129	603.24	18.19
chr17	41466054	41466235	182	124	13	70.72	15.31
chr17	42540628	42540767	140	36	7	52.35	15.46
chr17	46022248	46022390	143	47	8	51.12	13.76
chr17	47948177	47948330	154	43	9	60.42	14.93
chr17	48557685	48557863	179	94	9	51.21	11.34
chr17	56361840	56361951	112	47	7	62.18	16.86
chr17	58738170	58738293	124	39	7	52.99	11.18
chr17	60820370	60820527	158	81	10	64.36	13.46
chr17	66268163	66268306	144	100	7	50.54	15.01
chr17	67423872	67424001	130	72	7	54.67	12.37
chr17	70535562	70535724	163	41	8	50.29	10.20
chr17	72460040	72460168	129	82	8	57.52	14.93
chr17	77839643	77839758	116	71	7	53.41	13.25
chr17	79478014	79478182	169	85	9	59.27	18.55
chr17	80544230	80544322	93	46	8	67.27	19.91
chr17_gl000203_random	36274	36384	111	63	7	51.67	16.86
chr17_gl000205_random	130099	130236	138	78	8	54.33	12.15
chr18	109413	109544	132	90	8	62.79	17.75
chr18	110585	110664	80	40	8	85.85	24.01
chr18	3676313	3676443	131	90	7	57.18	13.49
chr18	7626852	7626974	123	41	7	58.92	16.73
chr18	9894611	9894786	176	97	10	56.38	14.43
chr18	18510999	18511168	170	111	15	57.23	12.17
chr18	18512125	18512380	256	166	40	102.30	12.08
chr18	18512835	18512974	140	39	43	199.20	16.84
chr18	18513005	18513113	109	37	23	80.00	8.57
chr18	18516065	18516199	135	93	49	136.65	9.78
chr18	18516508	18516663	156	79	69	235.87	13.26
chr18	18517114	18517374	261	68	115	386.24	18.51
chr18	18518083	18518190	108	48	96	616.88	21.37
chr18	18518374	18518449	76	38	20	59.65	4.70
chr18	18518839	18519190	352	149	146	512.19	15.32
chr18	18519795	18520064	270	72	65	126.89	8.39
chr18	18520070	18520339	270	223	101	334.49	17.74
chr18	50319117	50319293	177	44	23	235.24	64.09
chr19	93031	93129	99	40	7	66.16	20.24
chr19	2515151	2515266	116	42	7	50.70	12.15
chr19	5657172	5657392	221	106	11	58.89	18.14
chr19	7515527	7515655	129	90	8	52.41	8.59
chr19	7515818	7515946	129	26	9	61.58	10.74
chr19	10811184	10811328	145	97	7	50.79	12.18
chr19	12780431	12780582	152	115	9	65.98	14.17
chr19	17580482	17580652	171	77	9	54.62	11.87
chr19	18621485	18621583	99	52	7	51.47	12.76
chr19	19644387	19644539	153	47	9	58.40	11.73
chr19	22980379	22980501	123	33	7	59.18	16.86
chr19	27731900	27732482	583	348	303	997.41	15.13
chr19	27732579	27732810	232	147	178	803.06	12.21
chr19	27732979	27733483	505	255	154	218.40	9.47
chr19	27735865	27735974	110	76	37	55.76	4.99
chr19	27736696	27736822	127	47	73	213.26	9.12
chr19	27737464	27737555	92	46	41	126.51	7.15
chr19	27738385	27738670	286	102	83	206.81	12.32
chr19	27789291	27789345	55	27	7	101.48	13.87
chr19	27789602	27789736	135	90	34	353.09	64.14
chr19	27789810	27789958	149	113	9	51.94	11.55
chr19	27808383	27808473	91	45	7	66.49	23.61
chr19	27906228	27906307	80	40	9	116.41	30.36
chr19	37784353	37784434	82	41	7	78.34	23.61
chr19	39166129	39166258	130	85	7	57.42	20.24
chr19	44915226	44915453	228	122	14	100.65	24.74
chr19	44915559	44915680	122	83	10	91.64	29.15
chr19	44988573	44988710	138	45	7	55.53	16.86
chr19	46207985	46208086	102	44	7	65.20	16.86
chr19	48413600	48413684	85	42	7	78.34	23.61
chr19	48453241	48453335	95	47	9	90.63	30.36
chr19	53090093	53090263	171	97	8	56.33	15.94
chr19	53734245	53734384	140	98	7	55.08	13.49
chr19	55535949	55536084	136	89	8	54.02	11.87
chr19	56181819	56181905	87	43	7	58.33	18.32
chr19	56618243	56618386	144	72	7	51.00	12.18
chr19	57985716	57985834	119	78	7	54.28	16.77
chr19_gl000208_random	3	567	565	193	130	868.07	24.53
chr19_gl000208_random	2576	2773	198	73	20	77.29	15.90
chr19_gl000208_random	46205	46326	122	95	13	87.35	18.69
chr19_gl000208_random	75863	76055	193	80	19	140.46	37.31
chr19_gl000208_random	76415	76490	76	38	16	211.22	35.88
chr19_gl000208_random	88647	88733	87	43	9	63.71	12.33
chr19_gl000208_random	89735	89819	85	42	12	92.29	16.44
chr19_gl000208_random	90534	90708	175	57	59	587.39	52.08
chr19_gl000208_random	91437	91508	72	36	8	65.15	11.34
chr19_gl000208_random	91573	91692	120	46	14	92.55	18.42
chr19_gl000208_random	91749	91879	131	37	11	61.25	8.50
chr2	292316	292435	120	42	7	51.16	12.76
chr2	3184843	3185010	168	47	10	67.75	18.08
chr2	11238627	11238766	140	44	7	54.82	16.73
chr2	15805457	15805582	126	35	7	52.07	11.03
chr2	17852949	17853076	128	81	7	57.91	13.49
chr2	19740764	19740868	105	45	7	56.14	13.08
chr2	22399458	22399563	106	68	7	58.38	14.17
chr2	26144892	26144990	99	42	7	54.92	14.24
chr2	26976068	26976192	125	43	7	50.28	12.92
chr2	29912574	29912705	132	38	7	53.72	12.18
chr2	31435288	31435431	144	90	7	51.00	9.14
chr2	33141310	33141499	190	53	11	77.93	23.66
chr2	33614997	33615155	159	60	8	53.35	13.61
chr2	33900970	33901115	146	103	8	60.26	18.28
chr2	36015396	36015534	139	66	7	55.30	13.49
chr2	36897633	36897750	118	47	7	50.17	12.15
chr2	39021395	39021513	119	71	7	56.52	18.01
chr2	39282261	39282405	145	41	7	53.97	16.86
chr2	39556649	39556771	123	76	7	54.12	17.25
chr2	41994818	41994956	139	67	7	54.03	16.20
chr2	42994960	42995098	139	43	8	59.95	14.37
chr2	44658262	44658400	139	47	7	55.04	13.38
chr2	45109857	45109999	143	91	8	51.89	11.73
chr2	52825382	52825524	143	47	7	54.41	13.49
chr2	56627570	56627695	126	85	7	58.41	13.49
chr2	61327065	61327184	120	78	8	64.18	13.98
chr2	61807400	61807538	139	56	7	51.19	11.83
chr2	63072644	63072770	127	47	7	57.90	16.73
chr2	65044637	65044762	126	50	7	50.43	13.08
chr2	66243709	66243847	139	91	7	53.54	15.94
chr2	67384001	67384141	141	94	7	54.85	16.86
chr2	69554887	69555012	126	47	7	58.41	16.86
chr2	70868068	70868213	146	99	11	77.30	15.70
chr2	73527519	73527633	115	77	7	52.88	15.50
chr2	75854855	75854998	144	100	7	51.00	12.18
chr2	77058328	77058459	132	68	7	56.93	16.86
chr2	87623747	87623974	228	150	35	360.46	40.82
chr2	87633621	87633768	148	103	10	84.84	26.98
chr2	87644476	87644547	72	36	7	90.63	23.61
chr2	87655643	87655778	136	31	9	77.30	16.86
chr2	88338296	88338429	134	38	7	56.20	13.38
chr2	89838170	89838268	99	47	13	67.01	10.33
chr2	89853073	89853359	287	160	44	219.95	30.17
chr2	89855484	89855552	69	34	10	81.42	9.54
chr2	89867384	89867548	165	85	54	277.00	17.12
chr2	89867948	89868168	221	88	44	136.59	12.93
chr2	89869738	89870026	289	71	44	87.89	5.21
chr2	89872068	89872229	162	39	26	55.54	7.97
chr2	89875264	89875382	119	56	49	281.35	19.03
chr2	89878267	89878611	345	240	32	59.82	10.71
chr2	89879083	89879268	186	83	27	91.31	9.05
chr2	89879867	89879947	81	40	20	133.73	11.83
chr2	90371806	90371907	102	46	22	243.13	48.59
chr2	90372770	90372924	155	117	23	215.84	29.15
chr2	90372971	90373039	69	34	7	77.29	17.01
chr2	90373358	90373419	62	31	12	190.30	29.15
chr2	90381343	90381432	90	45	17	216.42	57.34
chr2	90421381	90421507	127	82	8	68.89	16.86
chr2	90477268	90477401	134	36	12	54.18	7.33
chr2	90482074	90482415	342	149	40	174.56	13.61
chr2	90485286	90485483	198	152	18	104.54	12.76
chr2	91599377	91599468	92	46	19	247.20	64.09
chr2	91694028	91694152	125	85	10	87.81	24.37
chr2	92268722	92268905	184	55	16	67.68	11.88
chr2	92269037	92269258	222	140	24	111.76	11.63
chr2	92269317	92269613	297	194	49	290.05	35.95
chr2	92276588	92276741	154	118	28	191.41	30.28
chr2	92281210	92281430	221	127	72	592.60	49.06
chr2	92281457	92281596	140	46	15	71.62	12.94
chr2	92290333	92290599	267	208	66	440.33	47.30
chr2	92290928	92290996	69	34	26	311.64	23.27
chr2	92291095	92291209	115	70	21	129.65	17.08
chr2	92296165	92296321	157	46	29	159.10	19.72
chr2	92296414	92296495	82	41	20	164.26	18.06
chr2	92296807	92296973	167	45	58	482.58	39.71
chr2	92300664	92300758	95	47	12	54.46	9.24
chr2	92305646	92305822	177	119	72	567.13	25.96
chr2	92306073	92306167	95	47	29	205.09	21.29
chr2	92307476	92307583	108	64	20	112.71	13.81
chr2	92308035	92308099	65	32	35	489.36	27.16
chr2	92309507	92309826	320	145	30	95.59	10.08
chr2	92315391	92315448	58	29	21	227.72	11.43
chr2	92315910	92316131	222	96	35	94.16	10.09
chr2	92316205	92316360	156	45	41	170.41	12.29
chr2	92317718	92317835	118	87	23	66.47	4.26
chr2	92317963	92318053	91	45	29	138.18	10.35
chr2	92318521	92318743	223	175	50	134.73	11.23
chr2	92319091	92319292	202	47	46	126.04	9.22
chr2	92320095	92320190	96	48	92	703.69	26.53
chr2	92320387	92320463	77	38	45	334.04	13.49
chr2	92320760	92320930	171	61	34	75.74	7.48
chr2	92321053	92321119	67	33	33	258.90	10.25
chr2	92321269	92321361	93	46	36	176.20	11.95
chr2	92321439	92321572	134	89	24	58.18	7.07
chr2	92323386	92323509	124	45	26	85.64	9.48
chr2	92323548	92323698	151	38	37	136.24	12.56
chr2	92324175	92324363	189	47	39	140.76	13.37
chr2	96376308	96376443	136	58	7	53.26	12.37
chr2	97037405	97037603	199	100	10	58.08	12.15
chr2	99020106	99020258	153	45	8	52.89	15.50
chr2	102513485	102513598	114	69	7	56.96	17.49
chr2	103524354	103524493	140	94	8	55.52	15.31
chr2	108263413	108263558	146	102	9	74.46	20.24
chr2	113580911	113581026	116	42	7	51.07	12.29
chr2	113920193	113920331	139	91	8	58.03	13.61
chr2	114832242	114832347	106	44	7	53.51	14.58
chr2	118725937	118726062	126	79	7	58.15	20.07
chr2	119447013	119447116	104	68	7	54.48	12.29
chr2	127964721	127964865	145	27	8	52.62	12.15
chr2	128277583	128277719	137	105	7	53.50	12.56
chr2	132996537	132996955	419	296	22	89.14	20.04
chr2	132998477	132998579	103	46	14	100.29	15.27
chr2	133002018	133002074	57	28	9	106.40	11.13
chr2	133004753	133004806	54	27	13	195.16	16.18
chr2	133040476	133040539	64	32	7	75.53	12.64
chr2	135002406	135002531	126	84	7	55.18	18.28
chr2	138558989	138559125	137	99	7	53.99	12.76
chr2	138784003	138784125	123	81	7	56.42	18.55
chr2	150779842	150779968	127	42	7	58.16	16.86
chr2	154639242	154639371	130	92	7	57.42	16.86
chr2	162135470	162135680	211	153	17	64.00	7.29
chr2	162136717	162136900	184	110	16	65.51	7.29
chr2	162138216	162138459	244	71	34	180.42	11.28
chr2	162138924	162139024	101	52	11	58.43	9.23
chr2	172413066	172413193	128	86	7	57.91	16.86
chr2	172877091	172877246	156	68	8	61.53	16.86
chr2	190623283	190623407	125	39	7	58.67	16.86
chr2	198105678	198105776	99	47	7	66.16	20.24
chr2	201542117	201542260	144	101	8	59.21	14.58
chr2	205260305	205260449	145	98	7	53.97	13.49
chr2	218458212	218458347	136	99	7	55.99	13.49
chr2	219540954	219541097	144	45	9	55.04	10.10
chr2	238078240	238078363	124	81	7	52.99	16.77
chr2	243029820	243029962	143	47	7	54.41	13.49
chr20	2143809	2143925	117	36	7	60.78	16.86
chr20	5702562	5702683	122	32	7	59.44	13.49
chr20	7333950	7334088	139	86	7	55.30	13.49
chr20	16404700	16404840	141	43	7	54.85	16.86
chr20	26300140	26300282	143	115	14	110.63	29.81
chr20	26310475	26310610	136	29	9	57.20	14.14
chr20	26312996	26313097	102	62	8	58.44	14.14
chr20	26313469	26313615	147	121	12	63.15	13.27
chr20	26318397	26318574	178	94	22	194.74	48.47
chr20	29651973	29652181	209	103	13	69.49	9.54
chr20	29653557	29653731	175	42	11	70.97	11.73
chr20	29811932	29812023	92	46	14	83.59	13.87
chr20	31232609	31232757	149	87	11	54.37	9.65
chr20	31295904	31296058	155	64	10	57.65	11.23
chr20	34515226	34515341	116	41	7	50.70	14.58
chr20	37370974	37371110	137	80	9	62.21	16.23
chr20	41205233	41205369	137	35	7	51.19	11.66
chr20	41910174	41910308	135	42	7	50.77	14.17
chr20	45619560	45619759	200	115	10	51.61	12.49
chr20	46523558	46523715	158	85	13	105.39	27.96
chr20	46523756	46523915	160	46	8	54.54	17.01
chr20	47131698	47132077	380	162	39	194.07	13.00
chr20	47132100	47132336	237	45	23	116.44	11.70
chr20	47690309	47690446	138	81	8	59.23	16.77
chr20	48539618	48539733	116	44	7	58.76	15.70
chr20	51970301	51970434	134	77	8	50.40	12.62
chr20	53313444	53313607	164	100	9	52.85	15.20
chr20	53871978	53872107	130	89	8	53.63	13.46
chr20	54252331	54252505	175	70	9	51.64	11.21
chr20	55628219	55628381	163	83	10	53.06	10.56
chr20	55994084	55994228	145	57	9	56.31	10.52
chr20	58071085	58071220	136	43	9	56.83	14.01
chr20	59279335	59279475	141	101	8	53.18	16.81
chr20	59815074	59815174	101	54	8	53.08	12.00
chr21	9825811	9825989	179	137	16	99.50	13.95
chr21	9826192	9826282	91	45	15	134.99	24.30
chr21	9826957	9827111	155	107	36	310.75	42.22
chr21	9854311	9854447	137	47	7	52.56	15.23
chr21	10084962	10085134	173	127	14	119.99	38.87
chr21	10085625	10085749	125	52	8	68.00	19.44
chr21	10086251	10086363	113	58	8	71.65	19.44
chr21	10087262	10087321	60	30	7	114.41	22.68
chr21	10702589	10703008	420	149	65	173.06	17.40
chr21	10703011	10703112	102	59	20	80.17	9.00
chr21	10727591	10727672	82	41	13	91.44	12.63
chr21	10750062	10750233	172	62	11	51.20	10.35
chr21	10772824	10772880	57	28	7	91.41	11.43
chr21	10773342	10773578	237	121	15	65.40	15.12
chr21	10809105	10809252	148	102	17	98.28	18.55
chr21	10819356	10819428	73	36	11	98.97	14.21
chr21	10819553	10819626	74	37	29	396.63	37.70
chr21	10827064	10827198	135	103	11	69.28	13.95
chr21	10835832	10835907	76	38	8	61.26	10.33
chr21	11071625	11071798	174	83	14	53.74	8.12
chr21	11084794	11085079	286	102	23	67.19	6.95
chr21	11135745	11135870	126	74	8	63.43	17.25
chr21	11148716	11148853	138	69	8	50.47	8.68
chr21	11149586	11149708	123	47	8	53.33	10.52
chr21	14353264	14353370	107	61	26	249.22	39.86
chr21	30640589	30640708	120	74	7	59.97	16.86
chr21	36450594	36450760	167	99	9	63.41	11.66
chr21	39551572	39551697	126	47	7	52.92	11.34
chr21	39756847	39757021	175	93	9	51.23	11.09
chr21	46534226	46534372	147	101	8	59.50	18.01
chr22	16852567	16852644	78	39	11	92.29	15.07
chr22	16861063	16861154	92	46	10	74.77	17.75
chr22	16861599	16861782	184	72	22	168.14	35.66
chr22	17045246	17045386	141	99	9	59.81	17.94
chr22	17048719	17048838	120	80	8	66.72	18.01
chr22	18879963	18880125	163	39	23	224.76	58.71
chr22	20658487	20658592	106	59	7	63.95	16.86
chr22	29065387	29065571	185	72	14	115.92	22.68
chr22	29065644	29065844	201	94	9	57.96	15.23
chr22	29287064	29287185	122	82	8	55.07	13.17
chr22	36948335	36948469	135	42	7	53.49	12.37
chr22	37985137	37985266	130	64	8	55.99	12.00
chr22	43778907	43779054	148	85	8	58.24	11.66
chr22	47098702	47098882	181	106	9	53.82	14.75
chr22	49121777	49121909	133	44	7	54.43	15.70
chr22	49427618	49427754	137	44	7	50.32	11.34
chr22	50427377	50427517	141	42	7	52.60	15.70
chr3	537711	537818	108	64	7	54.85	12.92
chr3	1479694	1479839	146	46	8	56.78	13.79
chr3	2200443	2200569	127	86	7	52.24	13.98
chr3	7543117	7543237	121	73	7	51.69	13.08
chr3	9860936	9861223	288	117	16	70.08	8.80
chr3	9862446	9862613	168	105	10	50.16	8.43
chr3	14806992	14807141	150	60	8	57.28	14.37
chr3	14978923	14979042	120	45	7	50.02	12.29
chr3	23138557	23138692	136	43	7	55.99	13.49
chr3	28688128	28688262	135	46	7	52.55	12.00
chr3	36203381	36203514	134	46	7	51.00	17.01
chr3	36423694	36423816	123	54	7	56.42	15.46
chr3	37667259	37667398	140	36	7	50.97	11.83
chr3	39124364	39124504	141	97	7	54.60	13.38
chr3	42303576	42303717	142	41	8	53.76	9.84
chr3	45030415	45030530	116	46	8	58.37	13.76
chr3	46125770	46125903	134	91	8	50.05	10.41
chr3	46501515	46501633	119	71	7	56.52	18.01
chr3	49333367	49333498	132	96	7	53.72	15.23
chr3	51584360	51584471	112	34	7	62.18	16.86
chr3	64230122	64230261	140	38	7	55.08	16.86
chr3	75736864	75736935	72	36	8	103.33	26.98
chr3	90413719	90413802	84	42	10	116.41	33.73
chr3	90477689	90477834	146	28	13	120.05	40.15
chr3	90486975	90487033	59	29	11	214.47	36.21
chr3	90487805	90487893	89	44	8	70.98	22.06
chr3	90492405	90492542	138	113	9	73.24	18.55
chr3	108323087	108323259	173	77	8	57.88	20.24
chr3	119730767	119730899	133	41	7	56.70	13.49
chr3	122098460	122098561	102	62	7	50.87	12.89
chr3	122103291	122103441	151	75	10	67.70	13.91
chr3	122313125	122313245	121	35	7	54.63	17.25
chr3	123659756	123659886	131	92	7	57.18	13.49
chr3	123680145	123680292	148	103	8	52.75	12.44
chr3	126334625	126334789	165	118	9	53.02	10.97
chr3	127805706	127805840	135	95	7	51.65	14.58
chr3	129147306	129147430	125	45	7	51.48	13.43
chr3	129159951	129160065	115	35	8	59.88	14.24
chr3	129800301	129800430	130	65	9	71.60	16.77
chr3	130467968	130468072	105	70	7	64.26	16.86
chr3	132045920	132046074	155	72	8	60.33	12.96
chr3	133362888	133363030	143	31	8	57.03	10.88
chr3	133963355	133963505	151	38	8	59.61	15.46
chr3	140135526	140135666	141	38	8	54.42	12.44
chr3	144899039	144899175	137	90	7	52.56	15.23
chr3	152017012	152017142	131	46	8	61.55	17.01
chr3	153017138	153017220	83	41	7	76.28	22.32
chr3	155754585	155754732	148	101	8	54.03	12.92
chr3	161289121	161289281	161	67	9	65.40	17.75
chr3	164276364	164276501	138	46	8	65.90	16.86
chr3	167328603	167328733	131	84	7	53.04	11.83
chr3	169855315	169855455	141	74	7	51.20	12.00
chr3	172492009	172492154	146	55	8	51.98	14.41
chr3	172543558	172543751	194	105	9	52.13	15.12
chr3	179157187	179157318	132	86	7	55.66	16.20
chr3	183276490	183276647	158	90	8	57.49	15.23
chr3	186280626	186280757	132	98	7	51.04	11.18
chr3	191458271	191458414	144	98	8	54.54	10.20
chr3	195618247	195618397	151	76	8	57.05	17.25
chr3	196625534	196625799	266	206	89	822.44	63.08
chr3	197895826	197895964	139	60	8	63.63	15.94
chr4	35935	36096	162	119	9	69.36	16.46
chr4	2744300	2744417	118	46	7	52.47	13.08
chr4	9240331	9240428	98	46	11	116.41	33.73
chr4	19913492	19913624	133	64	7	56.70	16.86
chr4	49093235	49093410	176	87	11	58.51	16.11
chr4	49093898	49094096	199	61	17	99.24	15.18
chr4	49094154	49094295	142	110	11	58.92	14.58
chr4	49099084	49099361	278	121	25	95.49	15.31
chr4	49100466	49100688	223	162	29	105.97	12.52
chr4	49104578	49104775	198	46	62	285.69	14.55
chr4	49105385	49105445	61	30	12	54.76	4.12
chr4	49105608	49105676	69	34	16	70.87	5.40
chr4	49105885	49106072	188	60	32	65.04	9.10
chr4	49106352	49106684	333	36	58	110.79	8.32
chr4	49107410	49107558	149	56	34	89.77	8.92
chr4	49109362	49109594	233	103	52	110.80	12.15
chr4	49109692	49109993	302	46	61	117.71	6.77
chr4	49110218	49110532	315	205	64	134.35	10.44
chr4	49110597	49110830	234	198	40	70.60	5.75
chr4	49111513	49111585	73	36	28	176.42	9.31
chr4	49111893	49112158	266	129	60	171.56	8.86
chr4	49114227	49114301	75	37	14	52.30	5.06
chr4	49120603	49121451	849	289	153	374.79	7.89
chr4	49121473	49121701	229	171	38	95.81	6.39
chr4	49122205	49122374	170	78	38	137.58	10.29
chr4	49122708	49122786	79	39	20	103.36	8.50
chr4	49122840	49123229	390	179	92	341.80	12.49
chr4	49133622	49133768	147	115	11	96.47	30.36
chr4	49138049	49138133	85	42	9	84.06	19.75
chr4	49139213	49139266	54	27	9	151.72	18.55
chr4	49142533	49142603	71	35	34	531.20	48.52
chr4	49144113	49144253	141	45	13	62.44	11.21
chr4	49149249	49149396	148	62	21	63.63	9.50
chr4	49151655	49151939	285	142	78	304.82	18.62
chr4	49152821	49153074	254	156	33	56.00	4.94
chr4	49155214	49155311	98	35	23	98.04	9.57
chr4	49156176	49156309	134	78	24	80.96	6.73
chr4	49156402	49156730	329	129	42	89.89	7.42
chr4	49156746	49157053	308	40	31	58.28	7.27
chr4	49516882	49516953	72	36	11	157.62	37.10
chr4	49633654	49633722	69	34	9	93.09	15.18
chr4	49633975	49634040	66	33	14	185.04	23.23
chr4	49634598	49634861	264	41	26	137.57	15.27
chr4	49634896	49635034	139	69	15	87.48	15.50
chr4	49637477	49637656	180	62	15	50.82	10.56
chr4	49640079	49640181	103	31	15	70.64	11.57
chr4	49640981	49641137	157	40	17	67.23	13.06
chr4	49642945	49643024	80	40	11	59.44	8.08
chr4	49643067	49643122	56	28	7	50.66	4.96
chr4	49643821	49643875	55	27	12	122.20	8.42
chr4	49647189	49647254	66	33	21	238.95	17.01
chr4	49648030	49648107	78	39	10	50.19	7.01
chr4	49650665	49650812	148	45	35	205.58	19.64
chr4	49652510	49652647	138	80	25	133.80	15.99
chr4	49652723	49652956	234	81	24	78.93	6.88
chr4	49653379	49653554	176	125	26	122.67	16.74
chr4	49653740	49653798	59	29	8	63.20	6.33
chr4	49655586	49655656	71	35	12	76.87	8.03
chr4	49657850	49657949	100	30	12	66.11	10.05
chr4	49659111	49659211	101	58	10	61.89	10.81
chr4	49659544	49659715	172	74	50	471.57	49.60
chr4	65438603	65438743	141	100	8	65.13	16.86
chr4	68257456	68257593	138	42	7	55.53	13.49
chr4	68264586	68264911	326	240	81	436.43	22.96
chr4	68265127	68265517	391	212	44	120.40	12.16
chr4	68265540	68265719	180	46	65	450.93	37.11
chr4	68265891	68266110	220	114	23	64.14	12.84
chr4	68266569	68266800	232	160	22	54.55	7.02
chr4	88884223	88884349	127	45	7	58.16	16.86
chr4	129346710	129346816	107	66	7	52.69	20.24
chr4	147207551	147207653	103	55	7	62.08	18.55
chr4	151966775	151966906	132	47	7	56.93	20.24
chr4	165123031	165123169	139	42	7	55.30	13.49
chr4	169020551	169020695	145	99	7	53.97	16.86
chr4	170239780	170239924	145	91	7	53.97	16.86
chr4	176166928	176167068	141	94	7	54.85	16.86
chr4	183750901	183751028	128	85	7	57.91	20.24
chr4	190200883	190201190	308	85	18	110.17	16.61
chr4	190568718	190568923	206	115	12	58.34	10.56
chr4	190802405	190802528	124	77	12	117.18	30.36
chr4_gl000193_random	86376	86516	141	82	7	54.85	16.86
chr4_gl000193_random	90835	90992	158	42	9	71.31	23.61
chr5	628602	628783	182	98	11	61.53	11.89
chr5	795219	795355	137	67	9	54.74	9.54
chr5	847031	847145	115	47	9	60.36	14.84
chr5	1026063	1026144	82	41	10	89.43	19.44
chr5	1326738	1326915	178	54	15	67.90	7.12
chr5	1685249	1685432	184	138	11	50.87	9.42
chr5	2146527	2146609	83	41	8	53.89	10.67
chr5	3456335	3456527	193	152	12	52.97	7.34
chr5	3660060	3660239	180	76	15	73.63	10.60
chr5	5077175	5077436	262	223	16	51.12	5.77
chr5	8158557	8158684	128	47	7	51.16	16.33
chr5	9111359	9111558	200	113	13	51.56	11.48
chr5	13525539	13525737	199	117	13	50.04	7.38
chr5	13740508	13740744	237	128	15	63.35	11.66
chr5	14066452	14066648	197	92	12	50.12	9.85
chr5	14653667	14653866	200	84	12	56.23	8.16
chr5	16585398	16585755	358	245	20	56.27	7.08
chr5	17517796	17517891	96	47	21	239.35	52.33
chr5	17526425	17526514	90	45	9	90.63	30.36
chr5	17526815	17526890	76	38	10	129.84	33.73
chr5	17596337	17596398	62	31	7	116.41	23.61
chr5	17762473	17762631	159	112	12	55.42	10.20
chr5	20746216	20746335	120	47	7	59.97	16.86
chr5	21160042	21160186	145	43	10	53.18	10.99
chr5	21297098	21297240	143	41	8	64.62	16.86
chr5	21350009	21350133	125	64	7	58.67	16.86
chr5	21370626	21370723	98	57	7	66.49	20.24
chr5	21481691	21481921	231	79	24	80.31	6.14
chr5	21482745	21482868	124	71	29	171.39	13.23
chr5	21487265	21487409	145	100	18	78.93	8.10
chr5	21491456	21491542	87	43	12	83.23	13.91
chr5	21493381	21493462	82	41	8	55.66	11.18
chr5	21495436	21495661	226	186	18	104.63	12.76
chr5	21864447	21864709	263	59	15	54.57	6.89
chr5	22180987	22181157	171	84	9	62.49	17.49
chr5	22213958	22214073	116	31	7	55.09	11.18
chr5	22834228	22834368	141	100	9	53.66	9.54
chr5	23388100	23388286	187	66	10	51.16	9.63
chr5	23418465	23418592	128	45	9	57.32	15.26
chr5	24544856	24544938	83	41	7	55.61	12.53
chr5	27920010	27920188	179	112	9	55.62	12.76
chr5	29532340	29532443	104	56	7	55.64	15.31
chr5	32964179	32964332	154	45	9	51.78	13.87
chr5	34077041	34077166	126	54	7	54.26	11.83
chr5	34191493	34191615	123	29	8	57.11	16.42
chr5	36326905	36326981	77	38	7	55.31	12.42
chr5	37069301	37069440	140	104	9	56.86	10.31
chr5	37223433	37223550	118	75	9	65.87	17.56
chr5	39026715	39026845	131	85	10	67.05	11.89
chr5	45609855	45609986	132	97	7	52.80	14.79
chr5	46326693	46326795	103	40	9	56.74	12.09
chr5	46339573	46339723	151	35	17	106.74	22.83
chr5	46368514	46368598	85	42	8	58.36	12.00
chr5	46379680	46379732	53	26	9	117.05	11.20
chr5	46380246	46380421	176	39	16	76.45	13.13
chr5	46384346	46384501	156	118	12	62.94	16.15
chr5	49405893	49405956	64	32	7	103.33	23.61
chr5	49434946	49435013	68	34	11	171.94	37.10
chr5	49439846	49439904	59	29	8	142.16	26.33
chr5	49440058	49440137	80	40	27	464.37	91.07
chr5	49450599	49450703	105	43	7	64.26	20.24
chr5	49484864	49484962	99	28	10	102.87	30.36
chr5	49506569	49506701	133	95	8	67.22	23.61
chr5	63554033	63554160	128	54	10	84.19	20.12
chr5	63807464	63807582	119	34	7	53.02	10.74
chr5	65256086	65256205	120	42	7	51.95	15.70
chr5	67497800	67497932	133	30	7	51.24	14.17
chr5	67834874	67835004	131	45	7	50.03	10.74
chr5	71655487	71655627	141	108	8	53.59	12.15
chr5	71915871	71915996	126	41	8	55.09	13.61
chr5	73199035	73199245	211	115	11	56.29	12.24
chr5	75841083	75841195	113	36	8	54.19	9.91
chr5	76608403	76608530	128	80	7	52.00	13.98
chr5	80754998	80755194	197	112	9	58.73	18.28
chr5	83756535	83756679	145	39	7	50.79	18.28
chr5	84126909	84127044	136	89	7	55.22	19.75
chr5	84852191	84852334	144	78	7	51.95	15.70
chr5	88569690	88569832	143	47	7	50.76	15.01
chr5	93077617	93077748	132	46	8	62.79	11.83
chr5	93209992	93210100	109	43	7	59.78	18.28
chr5	95102559	95102701	143	45	8	53.10	12.15
chr5	101743294	101743427	134	34	7	56.46	13.49
chr5	102813324	102813462	139	73	7	54.53	13.17
chr5	112945536	112945682	147	109	8	55.61	13.43
chr5	114115374	114115497	124	82	7	56.16	18.55
chr5	118282509	118282649	141	37	7	54.60	13.38
chr5	123356990	123357148	159	111	9	71.06	16.86
chr5	126542502	126542607	106	47	7	63.95	20.24
chr5	128130683	128130808	126	60	7	58.15	16.73
chr5	131325769	131325899	131	93	7	51.71	11.34
chr5	131734724	131734853	130	93	7	52.38	11.50
chr5	134259858	134259915	58	29	22	363.63	25.37
chr5	134260195	134260363	169	69	60	556.72	66.13
chr5	134262674	134262835	162	71	23	142.71	24.92
chr5	134392234	134392345	112	40	7	51.06	11.87
chr5	138576842	138576990	149	90	8	59.03	12.00
chr5	140271330	140271472	143	34	8	63.18	12.96
chr5	143168138	143168276	139	95	8	56.65	15.70
chr5	144682633	144682766	134	87	7	56.46	13.49
chr5	149464996	149465137	142	42	9	61.27	11.73
chr5	149693342	149693459	118	38	7	51.30	12.60
chr5	150909555	150909670	116	42	7	56.87	14.79
chr5	150987257	150987390	134	90	7	52.79	15.01
chr5	153576722	153576878	157	54	8	50.72	9.96
chr5	155467737	155467874	138	92	7	51.87	15.01
chr5	155668593	155668715	123	40	7	55.02	11.83
chr5	157727457	157727601	145	74	7	51.73	12.56
chr5	157861881	157862025	145	46	8	59.47	17.75
chr5	158945490	158945582	93	46	7	53.46	15.70
chr5	159196379	159196500	122	85	7	58.66	16.46
chr5	160822483	160822600	118	72	8	71.55	20.24
chr5	166039511	166039654	144	90	7	54.19	10.12
chr5	169308746	169308890	145	44	8	50.64	9.17
chr5	171812886	171812994	109	69	7	52.63	12.15
chr5	173512946	173513080	135	90	7	51.65	14.58
chr5	174028708	174028819	112	57	7	59.40	15.46
chr5	175551100	175551216	117	72	7	60.78	16.86
chr5	177648655	177648787	133	90	7	53.95	15.46
chr6	530927	531046	120	44	7	57.20	12.37
chr6	834349	834460	112	42	8	63.38	17.86
chr6	1452238	1452396	159	117	8	52.00	10.47
chr6	4870013	4870149	137	38	9	53.70	11.13
chr6	8588533	8588691	159	117	10	73.50	16.77
chr6	8734102	8734268	167	119	9	56.86	9.84
chr6	12505378	12505552	175	100	9	55.55	12.44
chr6	14830773	14830911	139	42	8	50.58	8.78
chr6	18074084	18074227	144	81	8	54.54	12.76
chr6	19431304	19431434	131	46	7	52.59	11.66
chr6	19783144	19783287	144	72	7	50.09	11.83
chr6	34465623	34465753	131	84	9	64.85	14.24
chr6	34662884	34663018	135	91	7	53.97	12.56
chr6	37107175	37107312	138	63	8	63.89	12.76
chr6	37124524	37124675	152	83	8	62.16	16.73
chr6	49893953	49894090	138	63	7	55.53	13.49
chr6	53152820	53152951	132	89	8	62.79	14.79
chr6	58776481	58777006	526	348	634	1103.26	4.55
chr6	58777061	58779375	2315	1249	3278	3100.00	4.55
chr6	61901857	61901943	87	43	7	58.33	18.32
chr6	61902147	61902261	115	73	7	53.28	15.70
chr6	61913357	61913519	163	71	35	311.86	32.39
chr6	64829502	64829631	130	64	7	57.42	16.86
chr6	93132501	93132605	105	63	7	64.26	20.24
chr6	100491546	100491675	130	85	7	57.42	13.49
chr6	114232127	114232265	139	72	7	55.30	13.49
chr6	117351981	117352107	127	79	7	58.16	20.24
chr6	117707221	117707390	170	88	9	53.55	13.76
chr6	118259707	118259850	144	105	8	64.08	16.73
chr6	118328612	118328755	144	98	7	54.19	13.49
chr6	161434783	161434915	133	86	7	56.70	16.86
chr7	4601952	4602099	148	110	9	58.38	11.34
chr7	4710509	4710704	196	100	10	53.26	10.63
chr7	8214636	8214752	117	43	7	52.34	15.50
chr7	11166722	11166857	136	46	7	51.42	17.49
chr7	11419486	11419598	113	29	7	51.14	9.60
chr7	11825829	11825969	141	81	7	54.08	13.17
chr7	11997714	11997812	99	46	7	54.19	13.91
chr7	12186430	12186557	128	47	7	54.22	15.01
chr7	12525400	12525483	84	42	7	69.08	18.32
chr7	15368713	15368845	133	51	8	51.01	12.76
chr7	16052666	16052807	142	49	8	55.91	13.08
chr7	17894729	17894844	116	70	7	53.41	13.25
chr7	18625008	18625133	126	79	7	52.49	11.18
chr7	19803550	19803672	123	83	7	53.25	13.98
chr7	22710917	22711096	180	63	10	55.46	10.31
chr7	23268616	23268696	81	40	7	63.94	15.87
chr7	23647599	23647722	124	68	8	55.65	13.61
chr7	24457148	24457296	149	58	8	51.28	12.00
chr7	27604843	27604984	142	103	8	51.36	11.47
chr7	28106236	28106375	140	96	8	50.34	10.97
chr7	28699635	28699817	183	85	9	53.86	14.93
chr7	30364142	30364278	137	68	7	50.32	14.17
chr7	30980684	30980816	133	96	9	68.59	13.25
chr7	32433800	32433914	115	67	7	55.36	13.98
chr7	41068687	41068871	185	87	10	55.18	10.52
chr7	41836579	41836753	175	61	10	53.45	9.54
chr7	43488425	43488592	168	123	12	70.25	11.03
chr7	44206782	44206900	119	37	8	54.83	12.76
chr7	44495086	44495252	167	87	11	62.43	9.28
chr7	45545874	45546019	146	47	9	51.32	11.13
chr7	46704348	46704439	92	46	7	50.21	14.14
chr7	51738660	51738795	136	34	7	55.99	16.86
chr7	53204014	53204146	133	96	7	56.44	16.73
chr7	53252656	53252764	109	76	7	54.16	12.76
chr7	54718048	54718158	111	34	8	60.72	11.73
chr7	54845443	54845570	128	68	9	58.04	11.66
chr7	55190122	55190242	121	46	9	54.17	9.96
chr7	56435223	56435337	115	83	10	96.10	30.36
chr7	56439643	56439734	92	46	7	65.18	22.68
chr7	56441195	56441284	90	45	33	499.92	111.31
chr7	57554119	57554268	150	103	10	54.05	14.93
chr7	57735155	57735293	139	75	8	57.10	13.25
chr7	57995711	57995849	139	108	9	51.50	14.20
chr7	61055455	61055579	125	84	7	58.67	16.86
chr7	61079663	61079744	82	41	14	153.14	29.46
chr7	61079814	61079870	57	28	10	164.41	20.61
chr7	61754831	61755098	268	106	18	51.32	5.83
chr7	61794559	61794740	182	45	34	184.84	22.94
chr7	61798230	61798435	206	111	17	54.80	12.21
chr7	61798704	61798911	208	74	20	71.92	14.64
chr7	61824761	61824832	72	36	7	60.38	11.07
chr7	61967345	61967474	130	95	40	99.01	7.90
chr7	61967563	61967628	66	33	37	236.51	7.90
chr7	61968068	61968126	59	29	23	122.87	4.88
chr7	61968744	61968832	89	44	25	60.59	5.26
chr7	61968898	61969097	200	152	223	1505.75	19.55
chr7	61969203	61969574	372	161	419	2819.46	18.44
chr7	61970319	61970491	173	53	64	176.39	9.71
chr7	61971050	61971147	98	43	26	52.71	5.05
chr7	61975023	61975096	74	37	33	386.33	27.38
chr7	61979042	61979100	59	29	8	91.55	10.81
chr7	61980486	61980558	73	36	12	139.52	20.75
chr7	61982936	61983005	70	35	29	472.81	49.73
chr7	61986188	61986269	82	41	13	130.06	23.27
chr7	61988560	61988670	111	68	18	176.81	39.42
chr7	62000731	62000785	55	27	9	186.53	30.36
chr7	64954720	64954817	98	30	7	66.49	20.24
chr7	64954857	64954998	142	82	10	86.67	23.61
chr7	65262520	65262634	115	69	7	53.28	15.70
chr7	116280643	116280765	123	78	7	55.94	15.23
chr7	116541170	116541282	113	45	7	55.91	13.98
chr7	118231547	118231674	128	41	7	57.14	13.17
chr7	122708703	122708833	131	95	7	55.90	16.20
chr7	126137333	126137481	149	80	8	58.01	11.66
chr7	128839409	128839526	118	45	7	54.12	13.79
chr7	131765996	131766131	136	91	7	50.12	16.77
chr7	131813834	131813962	129	58	7	52.62	14.37
chr7	136143693	136143816	124	68	7	57.64	16.20
chr7	136370488	136370627	140	33	7	55.08	13.49
chr7	137607821	137607945	125	68	7	53.61	14.37
chr7	138231171	138231309	139	99	7	50.74	14.58
chr7	138647003	138647115	113	44	7	52.26	14.93
chr7	139146802	139146931	130	63	7	50.27	10.74
chr7	142178989	142179119	131	41	7	50.03	16.11
chr7	143800905	143801028	124	46	7	58.92	20.24
chr7	144047943	144048044	102	64	7	65.20	20.24
chr7	149005950	149006074	125	47	8	61.77	19.05
chr7	156348601	156348746	146	99	8	55.85	13.43
chr7	157940327	157940471	145	61	9	67.29	19.57
chr7	157941767	157941897	131	30	8	60.58	16.55
chr7	157944079	157944187	109	75	7	53.39	12.44
chr7	158387925	158387990	66	33	8	112.86	25.12
chr8	1855302	1855441	140	79	8	60.20	14.58
chr8	2652703	2652810	108	42	7	63.35	20.24
chr8	5920087	5920247	161	68	9	70.24	20.07
chr8	13475337	13475474	138	95	7	55.53	13.49
chr8	13965787	13965914	128	90	7	57.91	13.49
chr8	18675352	18675490	139	94	8	65.64	20.24
chr8	23405271	23405403	133	47	7	56.70	16.86
chr8	26479353	26479485	133	45	7	55.92	16.46
chr8	38720639	38720777	139	53	7	55.30	13.49
chr8	41220713	41220833	121	45	7	54.19	14.17
chr8	43092847	43093026	180	53	38	335.27	58.78
chr8	43094765	43094860	96	30	9	60.38	12.66
chr8	43095177	43095233	57	28	7	89.79	11.07
chr8	43772240	43772335	96	55	9	75.88	18.77
chr8	43793179	43793230	52	26	7	118.12	15.20
chr8	43794140	43794203	64	32	32	637.01	60.47
chr8	43798831	43798919	89	44	14	163.16	41.41
chr8	43822018	43822117	100	68	8	59.84	14.43
chr8	43822383	43822567	185	46	23	183.46	45.81
chr8	43823108	43823192	85	42	9	78.31	17.33
chr8	43823620	43823704	85	42	15	159.36	28.88
chr8	43828026	43828082	57	28	10	149.01	16.73
chr8	43831536	43831631	96	48	74	1095.56	134.81
chr8	43836085	43836146	62	31	10	97.60	10.74
chr8	43836990	43837084	95	47	39	481.77	70.44
chr8	43838663	43838742	80	40	52	872.29	95.61
chr8	46839564	46839695	132	84	27	192.37	26.57
chr8	46839845	46840013	169	46	13	50.89	12.76
chr8	46840640	46840975	336	83	53	291.40	20.01
chr8	46841500	46841708	209	180	37	216.84	16.93
chr8	46843592	46843759	168	130	35	212.43	26.76
chr8	46845837	46845909	73	36	10	74.84	9.91
chr8	46847728	46847812	85	42	13	76.87	11.44
chr8	46848765	46848839	75	37	11	81.16	10.44
chr8	46849980	46850099	120	56	17	88.57	10.42
chr8	46851426	46851518	93	46	22	163.43	19.69
chr8	46852446	46852531	86	43	50	589.47	47.24
chr8	46852740	46852830	91	45	20	152.18	19.91
chr8	46854341	46854393	53	26	11	146.35	11.57
chr8	51516754	51516896	143	107	7	54.41	13.49
chr8	56159585	56159715	131	93	7	53.49	12.00
chr8	56595466	56595583	118	71	7	55.87	17.49
chr8	58118394	58118554	161	75	8	50.70	20.24
chr8	58380625	58380753	129	44	7	57.66	13.49
chr8	59493960	59494097	138	46	7	55.53	16.86
chr8	82754645	82754739	95	47	9	88.33	28.70
chr8	84490446	84490569	124	60	7	53.86	14.37
chr8	86564539	86564600	62	31	7	116.41	23.61
chr8	86572144	86572236	93	46	8	78.34	26.98
chr8	86753867	86753952	86	43	7	66.49	23.61
chr8	86755229	86755317	89	44	11	129.84	37.10
chr8	86784082	86784205	124	82	9	81.03	26.98
chr8	87497572	87497716	145	47	7	50.79	12.18
chr8	94881892	94882031	140	75	8	51.84	13.76
chr8	95599335	95599498	164	98	10	79.25	19.75
chr8	99135466	99135603	138	98	7	51.87	12.00
chr8	100508025	100508223	199	83	15	106.09	38.45
chr8	101498439	101498568	130	41	8	51.43	12.62
chr8	101949330	101949467	138	62	7	53.28	15.70
chr8	102481583	102481756	174	62	9	55.76	9.96
chr8	104549299	104549433	135	88	7	50.35	16.77
chr8	106523162	106523301	140	95	7	50.52	11.66
chr8	115259323	115259420	98	47	7	66.49	20.24
chr8	115828895	115829030	136	76	7	53.73	12.56
chr8	115834640	115834768	129	91	7	54.92	12.37
chr8	116470741	116470858	118	47	7	54.55	16.77
chr8	117279442	117279590	149	68	8	51.69	12.15
chr8	117613548	117613688	141	63	8	51.60	9.17
chr8	117940849	117941049	201	112	10	54.40	13.46
chr8	118386520	118386657	138	43	7	52.33	15.23
chr8	118652780	118652920	141	106	7	52.60	12.56
chr8	119632968	119633116	149	59	8	50.49	9.38
chr8	121215643	121215785	143	96	8	52.69	12.00
chr8	122422564	122422729	166	87	9	63.09	17.25
chr8	124425994	124426101	108	63	7	51.12	13.76
chr8	126058554	126058671	118	77	7	51.68	10.20
chr8	126902742	126902875	134	46	7	51.44	14.37
chr8	127756004	127756104	101	57	7	60.82	14.58
chr8	128209828	128209969	142	74	8	52.14	11.73
chr8	128230630	128231860	1231	792	225	264.53	5.51
chr8	128231873	128233979	2107	801	402	435.75	5.14
chr8	130660690	130660826	137	76	7	51.64	14.79
chr8	130763521	130763650	130	90	8	54.39	11.47
chr8	132028172	132028311	140	58	7	52.35	15.46
chr8	132921570	132921704	135	37	7	50.35	13.98
chr8	133105243	133105375	133	90	8	51.36	10.74
chr8	134314484	134314587	104	41	7	50.27	12.89
chr8	138631500	138631641	142	94	8	54.17	14.93
chr8	141418105	141418238	134	96	7	50.15	13.79
chr8	141688780	141688934	155	107	11	57.31	12.28
chr8	141980644	141980790	147	43	9	50.07	10.84
chr8	142502355	142502510	156	113	10	57.01	11.13
chr8	142502630	142502708	79	39	8	67.29	15.12
chr8	142611618	142611744	127	47	8	51.88	10.41
chr8	142955640	142955787	148	78	8	63.40	16.86
chr8	143395396	143395524	129	91	8	53.52	11.09
chr8	144423024	144423140	117	42	7	51.56	15.12
chr8	144628238	144628375	138	90	8	58.28	13.61
chr8	144751712	144751780	69	34	9	119.00	24.82
chr8	145180656	145180838	183	127	14	89.80	20.61
chr8	145800448	145800602	155	66	8	52.01	12.76
chr9	1736593	1736710	118	45	7	51.30	12.60
chr9	2281266	2281398	133	37	7	50.39	11.03
chr9	16192654	16192796	143	77	7	54.41	13.49
chr9	21455278	21456006	729	431	130	735.35	18.55
chr9	21476898	21477023	126	63	13	100.45	18.37
chr9	21477095	21477347	253	117	24	162.66	22.68
chr9	27163322	27163512	191	90	11	68.57	14.58
chr9	29245611	29245755	145	102	7	53.21	13.17
chr9	32792070	32792190	121	73	7	51.29	12.92
chr9	34104172	34104308	137	39	7	53.03	12.37
chr9	34149958	34150096	139	34	7	52.57	12.37
chr9	35914320	35914407	88	44	8	65.15	18.77
chr9	66473733	66473808	76	38	8	75.92	14.58
chr9	66784387	66784489	103	30	12	127.15	33.73
chr9	66797093	66797155	63	31	19	359.24	48.47
chr9	66799263	66799381	119	35	13	116.25	30.61
chr9	66821137	66821250	114	55	8	52.25	9.45
chr9	66823715	66823828	114	78	9	56.42	13.27
chr9	66833085	66833209	125	81	32	289.93	43.04
chr9	66833792	66833960	169	45	13	63.40	13.70
chr9	66835037	66835209	173	57	27	185.41	24.86
chr9	67318516	67318652	137	110	7	55.76	16.86
chr9	67320703	67320904	202	106	14	113.06	23.61
chr9	68398059	68398173	115	60	7	61.07	13.38
chr9	68425399	68425947	549	311	43	115.52	6.32
chr9	68455748	68455847	100	43	7	65.84	16.86
chr9	72653094	72653355	262	36	41	355.70	34.37
chr9	74694908	74695047	140	35	7	55.08	16.86
chr9	78790119	78790247	129	44	28	331.46	79.20
chr9	86946636	86946725	90	45	7	62.25	20.70
chr9	87132928	87133071	144	98	7	51.00	12.18
chr9	87442451	87442596	146	80	8	53.22	9.96
chr9	87730493	87730633	141	75	7	54.60	16.73
chr9	89451869	89451998	130	86	8	61.34	13.98
chr9	91115147	91115278	132	86	7	50.20	10.88
chr9	93885728	93885882	155	42	8	56.13	14.37
chr9	97027899	97027990	92	46	7	59.15	18.80
chr9	97299585	97299705	121	90	7	58.41	12.96
chr9	98103825	98103955	131	77	8	60.58	13.79
chr9	98515055	98515155	101	34	7	52.52	11.21
chr9	98748405	98748544	140	103	8	56.85	15.90
chr9	102363944	102364110	167	65	8	51.66	10.88
chr9	102598086	102598229	144	56	7	50.09	14.79
chr9	110385506	110385618	113	78	7	55.06	13.61
chr9	111426108	111426233	126	38	7	50.43	13.08
chr9	113265927	113266048	122	44	7	59.44	20.24
chr9	113360989	113361110	122	78	7	56.68	15.46
chr9	115185885	115186031	147	41	8	57.50	11.34
chr9	115514079	115514196	118	42	7	55.42	14.37
chr9	116645315	116645434	120	49	7	58.68	12.96
chr9	120509948	120510099	152	85	9	61.88	12.76
chr9	122060629	122060772	144	60	8	53.69	12.44
chr9	123367648	123367803	156	114	8	50.53	14.75
chr9	123964118	123964327	210	119	11	50.84	10.74
chr9	126626740	126626866	127	88	8	53.68	13.17
chr9	127849497	127849689	193	108	10	51.05	11.89
chr9	127888605	127888815	211	123	12	64.25	10.20
chr9	128113169	128113330	162	98	10	52.96	8.72
chr9	129495378	129495510	133	73	8	56.03	12.29
chr9	132786037	132786208	172	107	10	52.67	9.19
chr9	133072342	133072485	144	59	7	54.19	13.49
chr9	135893521	135893650	130	92	7	53.28	14.79
chr9	137980659	137980774	116	52	8	52.30	11.55
chr9	138211870	138212027	158	120	8	51.78	10.33
chr9	139506006	139506240	235	47	15	51.35	6.54
chr9	139944500	139944583	84	42	11	80.44	14.48
chr9	140250055	140250232	178	60	21	132.39	15.81
chr9	140615579	140615746	168	103	18	112.61	21.16
chr9	141093859	141094061	203	96	13	100.51	19.75
chr9_gl000198_random	35	268	234	129	13	93.98	26.98
chr9_gl000198_random	270	417	148	101	9	73.91	16.86
chr9_gl000198_random	56111	56338	228	129	26	157.61	29.15
chr9_gl000199_random	30942	31050	109	46	18	119.30	17.19
chr9_gl000199_random	31110	31189	80	40	9	62.07	9.72
chr9_gl000199_random	31295	31410	116	73	11	54.62	10.80
chr9_gl000199_random	34317	34508	192	144	87	885.62	93.49
chr9_gl000199_random	34636	34712	77	38	26	309.90	29.81
chr9_gl000199_random	40972	41031	60	30	16	344.14	53.97
chr9_gl000199_random	44259	44327	69	34	35	653.39	71.43
chr9_gl000199_random	47343	47417	75	37	28	402.72	45.35
chr9_gl000199_random	48906	48972	67	33	8	82.27	13.38
chr9_gl000199_random	51336	51440	105	33	30	359.76	68.03
chr9_gl000199_random	57114	57333	220	48	126	1567.53	105.18
chr9_gl000199_random	68463	68536	74	37	17	233.14	35.77
chr9_gl000199_random	68638	68723	86	43	58	964.43	122.03
chr9_gl000199_random	72928	73001	74	37	16	190.60	24.55
chr9_gl000199_random	73740	73805	66	33	22	446.79	74.20
chr9_gl000199_random	73972	74060	89	44	9	90.63	30.36
chr9_gl000199_random	84633	84767	135	40	9	77.60	20.24
chr9_gl000199_random	92705	92798	94	47	37	529.83	107.87
chr9_gl000199_random	93389	93478	90	45	8	73.53	23.66
chr9_gl000199_random	98842	99032	191	119	38	443.48	121.42
chr9_gl000199_random	110448	110507	60	30	25	570.34	75.03
chr9_gl000199_random	111539	111622	84	42	8	85.25	23.66
chr9_gl000199_random	113973	114102	130	104	9	73.27	23.32
chr9_gl000199_random	120784	120857	74	37	7	90.63	23.61
chr9_gl000199_random	136911	136996	86	43	15	201.36	50.59
chr9_gl000199_random	138084	138139	56	28	17	394.82	57.34
chr9_gl000199_random	155656	155769	114	33	34	414.34	77.15
chr9_gl000199_random	159588	159708	121	89	10	61.90	14.58
chr9_gl000199_random	162375	162443	69	34	14	170.00	22.50
chr9_gl000199_random	164503	164560	58	29	7	68.49	8.71
chr9_gl000199_random	165748	165817	70	35	26	385.26	37.63
chr9_gl000199_random	168209	168365	157	42	41	420.74	44.94
chrM	1	1067	1067	217	1691	1970.65	2.83
chrM	1238	4152	2915	2237	4383	1422.91	1.96
chrM	5273	5546	274	117	451	109.00	1.66
chrUn_gl000212	40779	40942	164	70	23	242.87	70.83
chrUn_gl000214	64376	64464	89	44	16	180.31	40.82
chrUn_gl000214	91673	91799	127	59	8	68.89	16.86
chrUn_gl000216	1277	1466	190	78	33	180.39	23.91
chrUn_gl000216	1798	1882	85	42	34	333.17	27.64
chrUn_gl000216	4105	4244	140	38	16	52.00	8.76
chrUn_gl000216	4923	5108	186	134	28	103.33	12.57
chrUn_gl000216	5972	6118	147	100	23	87.14	10.89
chrUn_gl000216	7328	7550	223	45	21	57.65	7.61
chrUn_gl000216	11413	11473	61	30	8	62.57	7.32
chrUn_gl000216	15123	15237	115	44	30	263.22	32.75
chrUn_gl000216	19037	19189	153	44	12	50.04	10.91
chrUn_gl000216	22094	22270	177	65	18	97.04	16.69
chrUn_gl000216	22448	22682	235	120	39	261.06	46.04
chrUn_gl000216	75612	75888	277	238	25	111.83	13.36
chrUn_gl000216	132116	132263	148	106	13	119.74	40.47
chrUn_gl000216	136767	136857	91	45	14	150.88	34.42
chrUn_gl000216	138057	138196	140	112	11	80.32	13.76
chrUn_gl000216	141828	141900	73	36	10	118.73	21.94
chrUn_gl000216	143155	143221	67	33	8	94.25	17.19
chrUn_gl000216	145879	145964	86	43	8	68.03	15.40
chrUn_gl000216	152152	152241	90	45	22	205.88	30.54
chrUn_gl000216	154359	154443	85	42	19	180.39	26.02
chrUn_gl000216	163515	163582	68	34	22	349.53	41.19
chrUn_gl000216	169584	169748	165	79	12	80.48	22.18
chrUn_gl000216	170347	170442	96	46	9	74.08	17.94
chrUn_gl000216	171343	171416	74	37	11	138.68	27.38
chrUn_gl000218	14040	14224	185	83	11	66.37	13.46
chrUn_gl000218	118705	118804	100	57	7	65.84	20.24
chrUn_gl000219	56857	56989	133	46	8	50.65	8.42
chrUn_gl000219	59398	59485	88	44	7	50.21	14.14
chrUn_gl000219	76706	76831	126	93	8	69.17	20.24
chrUn_gl000219	105758	105925	168	116	11	81.72	14.17
chrUn_gl000220	101703	101796	94	47	31	314.99	40.55
chrUn_gl000220	102129	102223	95	47	23	203.89	31.29
chrUn_gl000220	104224	104319	96	45	11	87.20	18.55
chrUn_gl000220	131182	132852	1671	1018	1398	220.23	1.95
chrUn_gl000224	1424	1584	161	47	33	200.29	25.30
chrUn_gl000224	2247	2363	117	47	31	213.85	18.26
chrUn_gl000224	3051	3138	88	44	11	53.94	8.38
chrUn_gl000224	3301	3570	270	224	55	282.10	24.01
chrUn_gl000224	3738	3958	221	51	64	413.02	18.36
chrUn_gl000224	4305	4494	190	46	36	180.89	18.36
chrUn_gl000224	6936	7024	89	44	15	81.52	10.82
chrUn_gl000224	7792	7872	81	40	11	64.39	8.91
chrUn_gl000224	8203	8286	84	42	21	168.03	17.71
chrUn_gl000224	9508	9594	87	43	10	95.81	22.18
chrUn_gl000224	9696	9810	115	61	20	195.38	37.31
chrUn_gl000224	14877	14976	100	48	15	170.59	43.85
chrUn_gl000224	15660	15747	88	44	12	143.58	40.47
chrUn_gl000224	17059	17132	74	37	10	143.58	33.73
chrUn_gl000225	6	154	149	31	11	71.97	18.37
chrUn_gl000225	2877	2937	61	30	12	155.40	16.11
chrUn_gl000225	4221	4306	86	43	10	66.05	11.80
chrUn_gl000225	6590	6675	86	43	10	65.79	11.73
chrUn_gl000225	7587	7718	132	59	12	55.35	10.57
chrUn_gl000225	10917	11125	209	97	18	65.59	12.40
chrUn_gl000225	14226	14298	73	36	10	65.41	8.26
chrUn_gl000225	17969	18066	98	57	13	64.39	9.72
chrUn_gl000225	29870	29980	111	42	13	60.56	9.35
chrUn_gl000225	32659	32822	164	95	15	57.95	6.41
chrUn_gl000225	37746	37820	75	37	9	52.68	7.85
chrUn_gl000225	50782	50979	198	121	57	391.16	29.60
chrUn_gl000225	62426	62681	256	115	23	57.96	8.25
chrUn_gl000225	66053	66390	338	238	32	60.95	10.06
chrUn_gl000225	67227	67401	175	138	44	236.49	16.11
chrUn_gl000225	67473	67598	126	86	35	210.87	20.47
chrUn_gl000225	68154	68443	290	42	27	62.59	8.29
chrUn_gl000225	73950	74128	179	41	28	158.44	22.35
chrUn_gl000225	80538	80644	107	33	14	73.10	13.61
chrUn_gl000225	85568	85803	236	105	41	262.92	37.92
chrUn_gl000225	90895	91053	159	101	14	58.11	10.44
chrUn_gl000225	92235	92465	231	91	18	64.80	11.45
chrUn_gl000225	92848	92949	102	47	12	67.10	11.51
chrUn_gl000225	106479	106578	100	52	9	66.87	13.35
chrUn_gl000225	108597	108727	131	102	14	106.55	15.70
chrUn_gl000225	110464	110571	108	65	9	64.97	15.70
chrUn_gl000225	116738	116801	64	32	15	212.03	25.30
chrUn_gl000225	119165	119262	98	67	9	61.29	12.96
chrUn_gl000225	120624	120773	150	28	11	60.46	11.16
chrUn_gl000225	124412	124494	83	41	10	80.74	16.20
chrUn_gl000225	130497	130566	70	35	15	153.04	15.08
chrUn_gl000225	131552	131620	69	34	9	67.33	9.09
chrUn_gl000225	131722	131805	84	42	15	112.46	15.08
chrUn_gl000225	133700	133849	150	41	39	309.24	33.30
chrUn_gl000225	134979	135109	131	46	17	105.84	15.89
chrUn_gl000225	135484	135552	69	34	7	52.21	8.93
chrUn_gl000225	184770	184907	138	92	7	55.53	16.86
chrUn_gl000225	193021	193160	140	107	9	67.61	13.61
chrUn_gl000225	196968	197046	79	39	22	321.95	53.45
chrUn_gl000226	132	360	229	48	102	992.00	93.63
chrUn_gl000226	883	970	88	44	13	83.59	12.88
chrUn_gl000226	2818	2898	81	40	13	90.00	12.34
chrUn_gl000226	3267	3348	82	41	26	259.49	24.68
chrUn_gl000226	4717	4812	96	48	35	308.08	32.27
chrUn_gl000226	5609	5687	79	39	12	121.21	22.47
chrUn_gl000226	12857	12936	80	40	8	90.63	26.98
chrUn_gl000228	116707	116801	95	47	10	93.64	27.21
chrUn_gl000228	117148	117300	153	113	18	164.23	46.26
chrUn_gl000235	592	703	112	28	9	81.02	24.37
chrUn_gl000241	26633	26753	121	78	8	63.40	16.55
chrUn_gl000241	38341	38434	94	47	7	54.51	16.23
chrX	9373841	9373956	116	47	8	58.37	16.05
chrX	9594316	9594450	135	87	7	53.49	15.46
chrX	12679957	12680094	138	98	7	51.41	14.79
chrX	20357185	20357325	141	84	7	54.85	16.86
chrX	20401863	20401975	113	45	7	61.89	20.24
chrX	25217409	25217566	158	87	8	51.35	10.20
chrX	57786049	57786192	144	52	7	54.19	13.49
chrX	58317281	58317434	154	69	8	58.92	12.37
chrX	58552037	58552153	117	86	8	57.67	15.87
chrX	58561376	58561457	82	41	54	799.43	71.56
chrX	61687400	61687462	63	31	30	574.51	53.24
chrX	61689658	61689728	71	35	13	152.71	22.87
chrX	61691775	61691869	95	47	36	406.59	54.42
chrX	61695855	61695935	81	40	14	164.09	34.42
chrX	61707933	61708022	90	45	8	73.53	23.66
chrX	61709824	61709880	57	28	13	264.62	37.90
chrX	61710539	61710626	88	44	12	139.40	37.68
chrX	61712640	61712691	52	26	9	174.15	25.51
chrX	61713161	61713244	84	42	10	72.29	13.52
chrX	61717778	61717894	117	69	90	1095.14	88.08
chrX	61719775	61719831	57	28	19	271.45	18.04
chrX	61720572	61720654	83	41	21	177.48	19.48
chrX	61721149	61721222	74	37	10	70.45	9.11
chrX	61723645	61723711	67	33	7	51.81	7.18
chrX	61725536	61725591	56	28	7	64.32	6.64
chrX	61726557	61726664	108	36	25	182.57	23.21
chrX	61729267	61729323	57	28	9	81.87	7.47
chrX	61730102	61730245	144	103	15	59.04	10.65
chrX	61731029	61731132	104	40	18	104.15	14.16
chrX	61733183	61733303	121	85	12	57.28	9.09
chrX	61734010	61734179	170	128	14	60.10	14.58
chrX	61782170	61782239	70	35	7	88.33	22.32
chrX	61791621	61791770	150	118	9	68.75	24.01
chrX	61799927	61800072	146	44	12	108.50	37.10
chrX	61815156	61815209	54	27	11	220.64	32.53
chrX	61823511	61823575	65	32	12	173.48	23.55
chrX	61839226	61839345	120	84	34	347.19	53.09
chrX	61845881	61846110	230	109	11	53.42	12.49
chrX	67201944	67202083	140	95	7	55.08	16.86
chrX	67339731	67339898	168	59	9	58.52	12.92
chrX	70040453	70040589	137	94	7	55.76	13.49
chrX	71400082	71400226	145	102	7	51.73	12.56
chrX	108870145	108870288	144	98	7	54.19	16.86
chrX	115004851	115004935	85	42	9	103.33	30.36
chrX	137735848	137735973	126	81	7	58.41	20.24
chrY	9919469	9919584	116	27	9	83.74	26.98
chrY	10043691	10043814	124	47	14	142.93	40.47
chrY	10044391	10044522	132	27	9	78.50	20.24
chrY	13137807	13137866	60	30	16	315.07	41.86
chrY	13141038	13141259	222	29	16	116.50	13.98
chrY	13194289	13194340	52	26	7	143.58	23.61
chrY	13437190	13437334	145	100	7	53.97	16.86
chrY	13449411	13449761	351	43	30	72.60	7.29
chrY	13451190	13451487	298	87	30	69.15	6.30
chrY	13452552	13452625	74	37	10	54.70	6.67
chrY	13453594	13453710	117	33	20	86.48	9.46
chrY	13454521	13454590	70	35	13	85.84	7.87
chrY	13454813	13454915	103	46	14	54.89	7.38
chrY	13458358	13458506	149	104	37	229.61	21.21
chrY	13458617	13458749	133	90	24	134.55	13.77
chrY	13460417	13460597	181	60	16	58.94	10.07
chrY	13460963	13461034	72	36	23	251.30	20.50
chrY	13465818	13466057	240	117	18	69.29	16.23
chrY	13472405	13472474	70	35	7	59.50	10.82
chrY	13476551	13476630	80	40	9	83.85	15.57
chrY	13480253	13480385	133	92	12	71.74	16.51
chrY	13481651	13481716	66	33	7	61.52	9.10
chrY	13485542	13485718	177	46	24	154.39	23.85
chrY	13488850	13488927	78	39	12	135.42	23.32
chrY	13489075	13489180	106	47	13	110.15	24.49
chrY	13648095	13648192	98	70	8	64.17	21.98
chrY	13648942	13649010	69	34	10	152.18	30.92
chrY	13651323	13651400	78	39	23	370.85	73.34
chrY	13652113	13652195	83	41	11	126.81	35.08
chrY	13658791	13658855	65	32	20	412.01	67.46
chrY	13662039	13662095	57	28	11	216.42	37.10
chrY	13664361	13664497	137	108	7	55.76	13.49
chrY	13680934	13681007	74	37	24	429.33	80.95
chrY	13704305	13704389	85	42	20	294.87	67.46
chrY	13801064	13801178	115	42	24	294.19	74.20
chrY	13805381	13805469	89	44	8	73.00	23.32
chrY	13808681	13808731	51	25	8	153.32	20.41
chrY	13810797	13810946	150	41	15	117.86	20.41
chrY	13813109	13813200	92	46	19	213.17	43.57
chrY	13818670	13818791	122	90	9	78.79	25.12
chrY	13821164	13821216	53	26	8	157.62	26.98
chrY	13822612	13822662	51	25	7	143.58	23.61
chrY	13833243	13833368	126	99	9	80.38	26.98
chrY	13838438	13838515	78	39	7	63.94	15.87
chrY	13842632	13842831	200	89	53	526.16	49.26
chrY	13846457	13846525	69	34	21	314.49	37.59
chrY	13851946	13852088	143	61	23	229.92	51.67
chrY	13853078	13853157	80	40	15	192.21	37.33
chrY	13859869	13859974	106	68	10	92.58	23.00
chrY	13860021	13860076	56	28	8	147.62	23.00
chrY	13861897	13861953	57	28	9	161.25	25.87
chrY	13864466	13864595	130	27	9	50.59	8.10
chrY	13866942	13867009	68	34	14	194.70	25.97
chrY	13868370	13868441	72	36	11	124.07	21.59
chrY	13869060	13869178	119	75	12	91.38	21.80
chrY	13869369	13869488	120	74	13	101.52	23.78
chrY	13869707	13869857	151	123	12	83.87	17.37
chrY	28784346	28784478	133	37	9	78.20	23.61
chrY	28785695	28785787	93	46	13	143.58	43.85
chrY	28785935	28786013	79	39	8	90.63	26.98
chrY	58972679	58973066	388	286	32	97.90	12.06
chrY	58979341	58979616	276	91	33	68.28	7.05
chrY	58982738	58983106	369	280	40	90.40	8.48
chrY	58988512	58988656	145	97	16	81.94	13.96
chrY	58997057	58997132	76	38	17	169.17	20.53
chrY	59001845	59002117	273	188	15	62.68	9.96
